# Supplementary material for: Sweet Cherry Diversity and Relationships in Modern and Local Varieties Based on SNP Markers
Source: Plants (Basel). 2022 Dec 27;12(1):136. doi: 10.3390/plants12010136 (PMC9824393; doi:10.3390/plants12010136)
Supplement: Supplementary file 1 [file plants-12-00136-s001.zip]

Archive with 8 entries (8 files):
- SupplementaryTables.xlsx
- Suppl_FigureS1.jpg
- Suppl_FigureS2.jpg
- Suppl_FigureS3.jpg
- Suppl_FigureS4.jpg
- Suppl_FigureS5.jpg
- Suppl_FigureS6.png
- Suppl_FigureS7.tif
