# Supplementary material for: Sweet Cherry Diversity and Relationships in Modern and Local Varieties Based on SNP Markers
Source: Plants (Basel). 2022 Dec 27;12(1):136. doi: 10.3390/plants12010136 (PMC9824393; doi:10.3390/plants12010136)
Supplement: Supplementary file 1 [file plants-12-00136-s001.zip › SupplementaryTables.xlsx]

## Sheet: TableS1
Supplementary Table S1. Sweet cherry genotypes, country of origin, presumed parentage, and S alleles.
Genotype name (synonym)	Country	Parentage	S-genotype	Reference
A core n. 5	Italy	Local cultivar, Basilicata region	Unknown
Adriana	Italy	ISF 123 x Mora di Cazzano	S1S14	Shuster 2020; Bargioni 1996
Amarella di Rivello n. 6	Italy	Local cultivar, Basilicata region	Unknown
Badacsony	Hungary	Unknown	S3S12	Shuster 2020
Belge	France	Unknown	S3S12	Shuster 2020
Bella Italia	Italy	Local cultivar, Trentino region	Unknown	Baldini 1973; Albertini e Della Strada 1996
Bertiello	Italy	Local cultivar, Campania region	S6S10	Shuster 2020; Palasciano 2017
Bianco di Rivello n. 7	Italy	Local cultivar, Basilicata region	Unknown
Bianco n. 1	Italy	Local cultivar, Basilicata region	Unknown
Big Lory (Bigalise)	France	MF24 x Panthere	S2S3	Shuster 2020; Albertini and Della Strada 2001
Big Star	Italy	Lapins x Lapins	S3S4'	Eremina et al. 2020
Bing	USA	Black Republican x Napoleon	S3S4	Shuster 2020
Black Giant	USA	Unknown	S1S14	Shuster 2020
Black Star	Italy	Lapins x Burlat	S1S3	Shuster 2020
Blaze Star	Italy	Lapins x Durone compatto di Vignola	S4'S6	Shuster 2020
Brooks	USA	Rainier x Early Burlat	S1S9	Shuster 2020
Burlat Fr.	France	Unknown	S3S9	Shuster 2020
Burlat	France	Unknown	S3S9	Shuster 2020
Burlat C1	Italy	Burlat irradiated	S3S9	Shuster 2020; Albertini and Della Strada 2001
Canada Giant	Canada	Unknown	S1S2	Shuster 2020
Cashmere	USA	Stella x Early Burlat	S4'S9	Shuster 2020
Celeste	Canada	Van x New Star	S1S4'	Shuster 2020
Chelan	USA	Stella x Beaulieu	S3S9	Shuster 2020
Cristalina	Canada	Star x Van	S1S3	Shuster 2020
Del Monte	Italy	Local cultivar, Campania region	S6S13	Shuster 2020; Palasciano 2017
Del Monte Falsa	Italy	Local cultivar, Campania region	Unknown
Della Recca	Italy	Local cultivar, Campania region	S13S16	Shuster 2020; Palasciano 2017
Duroncino di Alberobello	Italy	Local cultivar, Puglia region	Unknown
Durone a melone	Italy	Local cultivar, Basilicata region	Unknown
Durone antico	Italy	Local cultivar, Basilicata region	Unknown
Durone compatto Vignola	Italy	Durone Nero II Vignola irradiated	S6S13	Shuster 2020; Albertini and Della Strada 2001
Durone cori 1	Italy	Local cultivar, Basilicata region	Unknown
Durone locale	Italy	Local cultivar, Basilicata region	Unknown
Durone tenero	Italy	Local cultivar, Basilicata region	Unknown
Early Lory (Earlise, Rivedel)	France	S. H. Giant x Burlat	S1S9	Shuster 2020; Albertini and Della Strada 2001
Early Magyar	Hungary	Unknown	S3S6	Shuster 2020; Albertini and Della Strada 2001
Early Star	Italy	Burla x Stella Compact	S4'S9	Shuster 2020
Early Van Compact	Canada	Van irradiated	S1S3	Shuster 2020
Elisa (Durone Tardivo di Valstaffora)	Italy	Local cultivar, Emilia-Romagna region	S1S14	Shuster 2020; Albertini and Della Strada 2001
Enrica	Italy	Vittoria x C2.27.12	Unknown	Bassi 2010
Ferrovia	Italy	Unknown	S3S12	Shuster 2020; Baldini1973
Ferrovia Spur	Italy	Ferrovia irradiated	S3S12	Shuster 2020; Albertini and Della Strada 2001
Feu 5	France	Unknown	Unknown	Albertini and Della Strada 2001
Forlì	Italy	Local cultivar, Emilia-Romagna region	S3S13	Shuster 2020; Baldini1973
Garnet	USA	Hardy Giant x Bing	S1S14	Shuster 2020
Gégé	France	Local cultivar, Lot et Garonne region	S3S12	Shuster 2020
Germersdorfer	Germany	Unknown	S3S12	Quero-García et al. 2017
Germersdorfer Orias 3	Hungary	Schneiders clone	S3S12	Albertini and Della Strada 1996
Giapponese	Italy	Local cultivar, Trentino region	Unknown	Albertini and Della Strada 1996
Giorgia	Italy	ISF 123 x Caccianese	S1S3	Shuster 2020; Quero-García et al. 2017
Giulietta	Italy	Adriana o.p.	Unknown	Bargioni et al. 1997
Grace Star	Italy	Burlat o.p.	S4'S9	Shuster 2020
Hartland	USA	Windsor o.p.	S3S6	Shuster 2020
Hedelfinger	Germany	Seedling from Hedelfingen (Württemberg)	S3S5	Shuster 2020
Index	USA	Stella o.p.	S3S4'	Shuster 2020
Isabella	Italy	S.H. Giant x Stella	Unknown	Bargioni 1996
Katalin	Hungary	Germersdorfer x Podyebrad	S4S12	Shuster 2020
Kavics	Hungary	Germerdorfer x Budakalaszi	S3S4	Shuster 2020
Kordia	Czech Republic	Unknown	S3S6	Shuster 2020
Krupnoplodnaja	Ukraine	Napoleon Blanc x pollen mix (Valerij Chkalov + Elton + Jaboulay)	S5S9	Shuster 2020
Lala Star	Italy	Lambert Compact x Lapins	S1S3	Shuster 2020
Lambert	USA	Napoleon x Black Heart	S3S4	Shuster 2020
Lapins	Canada	Van x Stella	S1S4'	Shuster 2020
Larian	USA	Lambert x UCD 50 (Bing x Bush Tartarian)	S4S6	Shuster 2020
Late Lory	France	Hedelfiger x Tardivo di Vignola	Unknown	Bassi 2010
Limone	Italy	Local cultivar, Apulia region	S3S4	Marchese et al. 2017; Baldini 1973
Linda	Hungary	Hedelfiger x Germerdorfer	S3S12	Shuster 2020
Lory Bloom	France	Ulster x Gobet	Unknown	Albertini and Della Strada 2001
Lory Strong (Masdel)	France	Gobet x SP4	Unknown	Albertini and Della Strada 2001
Lucrezia	Italy	Vittoria x C2.2712	Unknown	Bassi 2010
Magda	Switzerland	Basler Adler o.p.	S1S3	Shuster 2020
Maiatica 1 primitivo	Italy	Local cultivar, Basilicata region	Unknown
Maiatica bianca fragolina	Italy	Local cultivar, Basilicata region	Unknown
Maiatica carmaigna	Italy	Local cultivar, Basilicata region	Unknown
Maiatica gialla	Italy	Local cultivar, Basilicata region	Unknown
Maiatica giallina	Italy	Local cultivar, Basilicata region	Unknown
Maiatica muoddo	Italy	Local cultivar, Basilicata region	Unknown
Maiatica primitiva Sangineto 1	Italy	Local cultivar, Basilicata region	Unknown
Maiatico n. 2	Italy	Local cultivar, Basilicata region	Unknown
Maiatico primitivo	Italy	Local cultivar, Basilicata region	Unknown
Maiatico primitivo serra	Italy	Local cultivar, Basilicata region	Unknown
Maiatico zucchero cannella	Italy	Local cultivar, Basilicata region	Unknown
Malizia	Italy	Local cultivar, Campania region	S3S13	Shuster 2020; Palasciano 2017
Malizia Falsa	Italy	Local cultivar, Campania region	S3S13	Shuster 2020; Palasciano 2017
Margit	Hungary	Germersdorfer o.p.	S4S12	Shuster 2020
Melanzana (Mulegnana)	Italy	Local cultivar, Campania region	Unknown	Palasciano 2017
Molfetta	Italy	Local cultivar, Apulia region	S6S10S13	Marchese et al. 2017; Baldini 1973
Mora di Cazzano sel. 40 (Durone milanese)	Italy	Local cultivar, Veneto region	S3S14	Shuster 2020
Moreau	France	Unknown	S3S9	Shuster 2020
Mussuta	Italy	Local cultivar, Basilicata region	Unknown
Napoleon	Germany	Unknown	S3S4	Shuster 2020
Napoletano tardivo	Italy	Local cultivar, Basilicata region	Unknown
Nero gustarico	Italy	Local cultivar, Basilicata region	Unknown
Nero II CL 90	Italy	Unknown	Unknown	Godini et al. 2006
Nero locale nera	Italy	Local cultivar, Basilicata region	Unknown
Nero n. 3	Italy	Local cultivar, Basilicata region	Unknown
Nero nero antico	Italy	Local cultivar, Basilicata region	Unknown
Nero nivura	Italy	Local cultivar, Basilicata region	Unknown
Nero tufigno	Italy	Local cultivar, Basilicata region	Unknown
New Star	Canada	Van x Stella	S3S4'	Shuster 2020
Noire de Meched	Iran	Unknown	S3S12	Shuster 2020
Primulat (Ferprime)	France	Fercier o.p.	S2S9	Shuster 2020
Regina	Germany	Schneiders Späte Knorpelkirsche x Rube	S1S3	Shuster 2020
Roma	Italy	Local cultivar, Apulia region	S3S13	Palasciano 2017; Marchese et al. 2017
Royalton	USA	NY 1725 (Gaint x Emperor Francis) o.p.	S2S4	Shuster 2020
Ruby	USA	Hardy Giant x Bush Tartarian	S1S3	Shuster 2020
Sam	Canada	V160140 (Winddsor x o.p.) o.p.	S2S4	Shuster 2020
Samba	Canada	2S-84-10 (Stella 35A X o.p.) x Stella 16A-7	S1S3	Shuster 2020
Sandra Precoce	Italy	Local cultivar, Veneto region	Unknown	Palasciano 2017
Sandra Rose	Canada	2C61-18 (Star x Van) x Sunburst	S3S4'	Shuster 2020
Santina	Canada	Stella x Summit	S3S4'	Shuster 2020
Saylor	Unknown	Unknown	Unknown	Godini et al. 2006
Schneiders Späte Knorpelkirsche	Germany	Unknown	S3S12	Shuster 2020; Quero-García et al. 2017
Selvatico del Comune	Italy	Local cultivar, Apulia region	Unknown
Selvatico nero	Italy	Local cultivar, Basilicata region	Unknown
Selvatico salegna	Italy	Local cultivar, Basilicata region	Unknown
Skeena	Canada	2N-60-7 (Bing x Stella) x 2N-38-32 (Van x Stella)	S1S4'	Shuster 2020
Somerset	USA	Van x Vic	S3S4	Shuster 2020
Splendid (Staccato® - Summer Charm-13S2009*)	Canada	Sweetheart o.p.	S3S4'	Shuster 2020
Star	Canada	Deacon o.p.	S3S4	Shuster 2020
Stella	Canada	Lambert x JI 2420 (Emperor Francis x Napoleon X-rayed pollen)	S3S4'	Shuster 2020
Sumini (Newmoon)	Canada	Van x Stella	S2S3	Shuster 2020
Summit	Canada	Van x Sam	S1S2	Shuster 2020
Sunburst	Canada	Van x Stella	S3S4'	Shuster 2020
Sweet Aryana	Italy	Unknown	S3S4'	Shuster 2020;
Sweet Early	Italy	Burlat x Sunburst	S1S9	Shuster 2020
Sweet Gabriel	Italy	Unknown	S1S4'	Quero-García et al. 2017
Sweet Lorenz	Italy	Unknown	S3S4'	Quero-García et al. 2017
Sweet Saretta	Italy	Unknown	S3S4'	Shuster 2020
Sweet Valina	Italy	Unknown	S3S4	Shuster 2020
Sweetheart (Sumtare)	Canada	Van x New Star	S3S4'	Shuster 2020
Sylvia	Canada	Van x Sam	S1S4	Shuster 2020
Symphony (Selina)	Canada	Lapins x Bing	S1S4'	Shuster 2020
Tardivo di Castelluccio A	Italy	Local cultivar, Basilicata region	Unknown
Tardivo di Castelluccio B	Italy	Local cultivar, Basilicata region	Unknown
Techlovan	Czech Republic	Van x Kordia	S3S6	Shuster 2020
Tieton	USA	Stella x Burlat	S3S9	Shuster 2020
Ulster	USA	Schmidt x Lambert	S3S4	Shuster 2020
Van	Canada	Empress Eugenie o.p.	S1S3	Shuster 2020
Vanda	Czech Republic	Van x Kordia	S1S6	Shuster 2020
Vesseaux	France	Local cultivar, Ardèche Dpt.	Unknown	Lichou et al. 1990
Vigred	Slovenia	Germersdorfer x Burlat	Unknown	Smole and Usenik 1998
Zucchero e cannella n.4	Italy	Local cultivar, Basilicata region	Unknown
References cited in this table.
Eremina O, Eremin V, Smirnov R. 2020. Genealogical analysis of large-fruited sweet cherry varieties in accordance with the S-locus of parental forms, and the pattern of inheritance of large-fruited in the presence of S5 and S9 alleles in the genome. BIO Web of Conferences. 25:03005. DOI: 10.1051/bioconf/20202503005.
Lichou J, Edin M, Tronel C, Saunier R, 1990. Le variétés de cerise. In: Le cerisier. Ed. Ctifl, Paris.
Bassi G., 2010. Le nuove varietà: un grande passo in avanti verso la migliore qualità. Rivista di Frutticoltura e Ortofloricoltura, Edagricole, 5: 14-21.
Lugli S, 2003. Il miglioramento genetico del ciliegio dolce in Italia e nel mondo. Rivista di Frutticoltura e Ortofloricoltura, Edagricole, 6: 8-14.
Bargioni G, Madinelli C, Cossio F. 1997. Enrica e Giulietta, nuove cultivar autocompatibili di ciliegio dolce. Rivista di Frutticoltura e Ortofloricoltura, Edagricole, 6: 55.
Smole J, Usenik V. 1998. Vigred - a new domestic sweet cherry variety (Prunus avium L.). Ljubljana Univ. (Slovenia). Research Reports Biotechnical Faculty University of Ljubljana, Agricultural Issue 71: 47-52. ISSN: 1408-340X.
Godini A, Palasciano M, Lugli S, Grandi M. 2006. Ciliegio. Suppl. L’Informatore Agrario 23/2006, pp. 11-15.
Palasciano M. 2017. Ciliegio dolce. In Atlante dei Fruttiferi autoctoni italiani. Coordinatore C. Fideghelli, Ed. BetMultimedia, Vol. II: 706-884.
Schuster M. 2020 Self-incompatibility (S) genotypes of cultivated sweet cherries - an overview update 2020. OpenAgrar Repos. https://doi.org/10.5073/20201016-141600

## Sheet: TableS2
Supplementary Table S2. Phenotypic traits of sweet cherry cultivars according to UPOV (1995) descriptors and descriptive statistics.
Cultivar	Fruit shape	Skin color	Flesh color	Fruit firmness	Ripening time
A core n. 5	2	6	4	3	5
Adriana	4	7	3	5	5
Amarella di Rivello n. 6	2	3	1	5	9
Badacsony	1	7	4	7	7
Belge	1	7	3	5	7
Bella Italia	3	5	5	3	7
Bertiello	1	7	4	7	7
Bianco di Rivello n. 7	1	1	2	5	5
Bianco n. 1	5	2	2	5	5
Big Lory	2	5	4	5	5
Big Star	1	5	3	7	7
Bing	2	5	5	7	7
Black Giant	3	7	5	3	1
Black Star	1	7	5	9	5
Blaze Star	1	7	3	5	5
Brooks	3	7	4	5	3
Burlat Fr.	3	7	4	3	3
Burlat	3	7	4	3	3
Burlat C1	3	7	4	3	3
Canada Giant	1	5	3	5	7
Cashmere	3	7	4	3	3
Celeste	1	7	4	5	5
Chelan	1	8	3	7	5
Cristalina	3	7	4	5	5
Del Monte	1	3	2	7	5
Del Monte Falsa	1	3	2	7	5
Della Recca	1	2	1	7	7
Duroncino di Alberobello	2	5	3	7	7
Durone a melone	2	2	2	5	5
Durone antico	1	5	6	7	5
Durone compatto Vignola	1	7	5	5	7
Durone cori 1	2	4	6	7	3
Durone locale	2	4	5	7	9
Durone tenero	2	4	3	7	5
Early Lory	3	7	4	3	3
Early Magyar	3	5	4	3	1
Early Star	1	7	4	5	3
Early Van Compact	2	7	3	7	5
Elisa	2	5	4	7	9
Enrica	3	7	4	7	7
Ferrovia	1	7	3	7	7
Ferrovia Spur	1	7	3	7	7
Feu 5	3	7	4	5	5
Forlì	1	7	3	3	5
Garnet	1	7	3	7	5
Gégé	1	7	5	7	7
Germersdorfer	1	7	3	7	7
Germersdorfer Orias 3	1	7	4	5	7
Giapponese	3	7	3	5	7
Giorgia	2	7	3	5	5
Giulietta	4	7	4	5	5
Grace Star	1	7	3	5	5
Hartland	4	7	5	5	5
Hedelfinger	1	7	5	5	7
Index	1	6	5	7	5
Isabella	1	7	4	3	5
Katalin	4	7	3	5	7
Kavics	2	7	5	5	7
Kordia	1	7	4	5	7
Krupnoplodnaja	1	6	3	7	7
Lala Star	1	7	3	7	5
Lambert	1	7	4	7	7
Lapins	3	5	3	7	7
Larian	1	7	4	5	5
Late Lory	1	7	3	5	7
Limone	1	2	2	5	7
Linda	4	7	2	7	7
Lory Bloom	3	8	5	5	5
Lory Strong	2	7	3	7	5
Lucrezia	4	7	4	7	7
Magda	1	7	5	5	5
Maiatica 1 primitivo	2	2	3	5	3
Maiatica bianca fragolina	2	1	1	5	7
Maiatica carmaigna	2	4	4	7	1
Maiatica gialla	2	4	2	5	3
Maiatica giallina	2	2	2	7	7
Maiatica muoddo	2	4	3	5	5
Maiatica primitiva Sangineto 1	2	3	2	7	7
Maiatico n. 2	3	3	3	5	5
Maiatico primitivo	2	3	2	7	7
Maiatico primitivo serra	2	3	2	7	7
Maiatico zucchero e cannella	2	4	4	7	5
Malizia	1	7	4	5	5
Malizia Falsa	1	7	4	5	5
Margit	3	7	4	7	5
Melanzana	1	7	4	7	7
Molfetta	1	5	3	3	7
Mora di Cazzano sel. 40	3	7	3	5	5
Moreau	2	7	4	5	3
Mussuta	2	3	3	5	5
Napoleon	1	2	2	5	7
Napoletano tardivo	2	4	2	7	5
Nero gustarico	2	6	6	7	7
Nero II CL 90	1	7	4	7	7
Nero locale nera	2	6	4	3	5
Nero n. 3	3	3	3	3	5
Nero nero antico	1	7	6	7	5
Nero nivura	2	6	6	7	3
Nero tufigno	2	3	4	5	3
New Star	2	7	4	5	5
Noire de Meched	1	7	4	7	7
Primulat	1	7	4	7	3
Regina	1	7	4	7	9
Roma	3	4	1	5	5
Royalton	3	7	4	5	5
Ruby	4	5	3	7	5
Sam	1	7	3	5	5
Samba	1	7	3	5	5
Sandra Precoce	4	5	4	7	5
Sandra Rose	3	7	4	5	5
Santina	3	7	5	7	5
Saylor	2	5	4	7	5
Schneiders	4	7	3	7	7
Selvatico del Comune	2	7	5	3	9
Selvatico nero	2	6	4	3	5
Selvatico salegna	2	4	1	5	5
Skeena	2	7	5	5	9
Somerset	1	7	3	5	5
Splendid	1	5	3	7	9
Star	1	7	4	5	7
Stella	1	7	4	5	7
Sumini	2	7	4	7	5
Summit	1	5	3	5	7
Sunburst	3	7	3	3	7
Sweet Aryana	2	6	4	5	3
Sweet Early	1	7	3	3	3
Sweet Gabriel	1	5	3	5	5
Sweet Lorenz	1	6	3	5	5
Sweet Saretta	1	5	4	5	7
Sweet Valina	1	5	3	7	5
Sweetheart	1	7	4	5	9
Sylvia	1	7	4	3	7
Symphony	4	7	3	5	9
Tardivo di Castelluccio A	2	4	6	7	9
Tardivo di Castelluccio B	2	2	3	5	5
Techlovan	1	7	4	7	5
Tieton	4	7	4	5	5
Ulster	2	7	4	5	7
Van	3	7	4	5	5
Vanda	2	5	4	7	5
Vesseaux	1	7	3	7	7
Vigred	2	6	4	7	7
Zucchero e cannella n. 4	2	4	4	7	5
Mean	1.92	5.77	3.58	5.59	5.66
Expression level	reniform	red-brown red	pink-medium red	medium	medium
Minimum	1	1	1	3	1
Maximum	5	8	6	9	9
Coefficient of variation (%)	51.11	29.54	29.62	24.98	29.79

## Sheet: TableS3
Supplementary Table S3. Mean depth and SNP count on an individual basis for each chromosome. The coefficient of variation is shown for both metrics
		Chromosome 1			Chromosome 2			Chromosome 3			Chromosome 4			Chromosome 5			Chromosome 6			Chromosome 7			Chromosome 8			Chromosome 0			All chromosomes
	Genotype name	# sites	Mean depth	CV	# sites	Mean depth	CV	# sites	Mean depth	CV	# sites	Mean depth	CV	# sites	Mean depth	CV	# sites	Mean depth	CV	# sites	Mean depth	CV	# sites	Mean depth	CV	# sites	Mean depth	CV	# sites	Mean depth	CV
	Adriana	2103	17.0984	0.941056	1275	17.5537	1.84855	1241	16.8558	0.847527	1392	15.7723	0.806671	996	16.5241	0.760435	1255	17.29	1.27487	1094	16.5996	0.783431	1058	17.0548	0.88422	1672	38.3559	16.1502	12086	19.8332	11.6552
	Badacsony	2175	22.7568	1.14694	1306	23.7711	1.9534	1288	22.6646	0.956787	1439	20.4496	0.905628	1037	21.324	0.859588	1279	22.9554	1.27384	1148	22.0557	0.912522	1085	23.4406	0.996819	1794	62.9404	19.1597	12551	28.2289	16.1831
	Belge	2164	22.4154	1.1086	1295	22.4741	1.22027	1280	21.9047	0.961745	1426	19.8675	0.875272	1040	20.9385	0.822853	1286	21.7869	1.16592	1141	21.1069	0.869917	1096	22.188	1.0235	1786	54.1859	17.4399	12514	26.2866	13.611
	Bella Italia	2133	19.6109	1.11173	1276	19.3699	1.4273	1256	19.6099	0.941802	1395	18.3025	0.906437	1025	18.04	0.867057	1248	19.3237	1.39142	1128	18.4911	0.863044	1062	19.5951	1.00662	1766	52.1002	18.0498	12289	23.8418	14.9825
	Big Lory (Bigalise)	2110	19.6123	1.08678	1268	19.7981	1.23655	1262	19.1117	0.919279	1393	17.8851	0.936508	1029	18.0729	0.896833	1230	19.8821	1.35633	1132	19.1034	0.861576	1069	20.2376	1.07621	1762	40.2327	15.8082	12255	22.2538	10.876
	Big Star	2211	28.9136	0.962645	1305	29.7808	1.37973	1306	28.6853	0.874159	1432	27.0363	0.873844	1066	28.258	0.833858	1304	28.7032	1.33814	1174	28.1985	0.865357	1097	29.3637	0.967518	1766	67.2078	17.4728	12661	34.0043	12.9291
	Black Giant	2112	19.553	0.938377	1257	20.1313	1.78088	1254	19.7576	0.863016	1411	18.8866	0.875422	1017	18.1917	0.80311	1213	20.0866	1.52624	1135	18.8652	0.866868	1065	20.2009	0.965562	1712	44.6875	17.3552	12176	23.0226	12.6689
	Black Star	2157	19.8637	1.00775	1266	20.0103	1.28542	1275	19.7027	0.879749	1412	18.5007	0.892238	1030	18.6505	0.836815	1270	19.8701	1.35586	1139	19.3406	0.894894	1080	20.1398	1.05767	1751	39.056	14.9171	12380	22.2968	9.86844
	Blaze Star	2131	18.512	1.00621	1275	18.629	1.53129	1257	18.6531	0.892965	1413	17.0778	0.884048	1041	16.9846	0.835063	1273	18.3111	1.40675	1123	17.8085	0.845926	1038	19.053	1.04805	1730	43.3237	18.9823	12281	21.6999	14.2551
	Brooks	2115	18.0733	0.944058	1273	19.2451	1.66007	1267	18.2644	0.863273	1417	16.8116	0.862626	1033	16.9942	0.825652	1260	18.527	1.262	1141	17.4154	0.858207	1059	18.6648	1.05868	1752	36.7506	15.0694	12317	20.6714	10.1476
	Burlat	2125	18.9021	1.0028	1292	19.2949	1.764	1260	19.0206	0.854683	1398	17.6531	0.868211	1037	17.3703	0.820596	1254	19.2512	1.29408	1135	18.2978	0.863921	1062	19.5518	1.00638	1772	37.8256	16.2083	12335	21.4393	10.8806
	Burlat C1	2142	19.781	1.03393	1290	19.8698	1.33442	1257	19.3922	0.89349	1404	18.5677	0.929464	1029	18.3178	0.84428	1250	19.4832	0.865662	1147	18.9329	0.884942	1083	19.9326	1.0779	1767	39.7046	15.3806	12369	22.2421	10.414
	Cashmere	2173	22.9291	1.02143	1298	23.1911	1.36393	1271	23.1817	0.85051	1438	21.3122	0.867505	1054	21.3178	0.808089	1275	23.6016	1.28233	1161	21.9914	0.84829	1084	23.3893	0.9688	1782	49.3793	17.7798	12536	26.4422	12.5503
	Celeste	2114	17.2933	1.05734	1262	17.7385	1.18592	1245	17.7438	0.924864	1376	16.7762	0.922432	1006	16.5616	0.863708	1226	17.5808	1.38605	1120	17.2848	0.886636	1027	18.3788	1.0325	1701	47.709	20.5279	12077	21.671	16.9857
	Chelan	2160	19.4009	0.983366	1274	20.4827	1.77739	1267	19.5138	0.908837	1396	18.3582	0.885152	1036	18.611	0.847602	1271	19.8647	1.44036	1131	18.8656	0.880313	1079	19.8128	1.03203	1758	45.2406	19.4423	12372	23.0464	14.4201
	Kordia	2135	18.771	1.05303	1277	18.7541	1.2497	1263	18.4521	0.896671	1394	17.1119	0.895211	1010	17.8485	0.864199	1259	18.7911	1.24989	1121	18.2962	0.904156	1069	19.7418	1.06707	1733	41.6105	18.3424	12261	21.7433	13.2277
	Cristalina	2222	32.9892	1.23638	1311	35.2548	2.33608	1317	32.634	0.926483	1456	30.0179	0.908736	1061	30.8765	0.856698	1306	33.0375	1.37855	1176	31.9923	0.890629	1105	33.7113	1.05655	1795	68.4735	13.1461	12749	37.6419	9.04285
	Del Monte	2224	34.473	1.3698	1324	41.7432	4.1379	1295	34.329	0.764012	1458	31.7826	0.807039	1062	32.9529	0.770471	1301	34.4189	1.79989	1172	33.4104	0.852664	1097	34.7521	0.923924	1805	59.3878	9.5422	12738	38.2306	5.83902
	Del Monte Falsa	2230	42.0502	1.47189	1330	48.7722	3.43779	1307	41.7253	0.883988	1468	39.201	0.920454	1066	39.6332	0.832047	1310	41.4374	1.69518	1183	40.4201	0.954787	1106	42.915	1.04865	1818	95.357	13.7693	12818	49.6094	10.0716
	Durone compatto Vignola	2228	42.7383	1.19188	1333	42.7547	1.44423	1309	42.7731	0.91827	1470	38.9218	0.899477	1071	40.6788	0.821286	1321	42.894	1.4226	1178	41.6723	0.866532	1110	42.0811	0.919781	1829	70.4429	11.9557	12849	45.9404	6.98367
	Early Magyar	2190	29.6945	1.11117	1288	29.1615	1.25702	1288	29.6607	0.922058	1439	27.1758	0.910525	1039	27.4418	0.891748	1297	29.8566	1.27109	1137	28.6332	0.90053	1070	29.7047	1.00752	1763	62.5615	18.0111	12511	33.7121	12.5803
	Early Star	2213	37.6688	0.959335	1336	39.7231	1.83056	1311	38.6972	0.845803	1461	35.7105	0.85651	1070	35.0991	0.817968	1307	38.5616	1.46789	1175	36.6494	0.855999	1117	38.4736	0.965036	1815	75.1868	15.135	12805	42.9359	10.0263
	Early Van Compact	2231	34.5778	0.920748	1327	37.3353	1.9119	1325	34.9102	0.870652	1458	33.3512	0.863162	1072	33.0103	0.832301	1309	35.1574	1.44691	1176	33.9141	0.853303	1109	35.3742	1.00096	1817	84.0765	18.7009	12824	41.7075	14.2247
	Elisa (Durone Tardivo di Valstaffora)	2190	26.8557	1.14387	1305	27.5732	1.83733	1296	26.9344	0.895332	1463	24.8278	0.907061	1061	24.8492	0.846349	1286	27.2916	1.63157	1162	25.4234	0.860959	1092	27.4359	0.986823	1806	53.2757	14.339	12661	30.2667	9.5885
	Enrica	2121	20.1975	1.0785	1299	20.2664	1.439	1251	19.9225	0.900005	1418	18.5226	0.913257	1032	18.1502	0.84362	1265	20.6672	1.4532	1124	19.637	0.889883	1064	20.6447	1.10408	1769	49.4364	18.1003	12343	24.0395	14.1242
	Ferrovia	2224	38.0683	0.99293	1333	37.6129	1.2689	1317	37.0668	0.895055	1469	34.6242	0.884262	1072	35.1772	0.851436	1317	38.3971	1.21792	1184	36.3564	0.887763	1115	37.8816	0.965196	1837	86.0403	19.0073	12868	43.9929	14.0733
	Ferrovia Spur	2230	33.2417	1.00523	1331	33.2787	1.21745	1313	33.2513	0.887461	1461	30.6899	0.891832	1072	31.5028	0.844857	1312	33.7294	1.20768	1172	32.6613	0.876761	1103	33.8976	0.9699	1833	72.9836	18.7967	12827	38.543	13.4832
	Feu 5	2201	28.1772	1.00941	1311	28.6308	1.27636	1291	29.0651	0.957604	1447	25.9765	0.912024	1055	25.9564	0.887923	1286	28.542	1.37334	1167	27.3693	0.919043	1091	28.9239	1.05677	1798	59.1663	16.0587	12647	32.3104	11.1258
	Forlì	2125	20.6367	1.12227	1279	20.4144	1.58358	1254	20.6204	0.879182	1422	18.4008	0.883973	1026	18.5097	0.840509	1268	20.3289	1.38164	1128	19.4583	0.881158	1065	20.6094	0.982869	1762	46.8252	16.0083	12329	23.778	11.956
	Garnet	2186	25.3445	1.11046	1302	25.6275	1.51783	1292	25.2531	0.914126	1441	23.3976	0.91269	1049	24.1163	0.858535	1299	25.311	1.49238	1167	24.9589	0.927365	1110	25.8955	1.06306	1787	52.667	15.6985	12633	28.9145	10.7984
	Gégé	2223	32.4431	0.960504	1323	32.2192	1.15505	1313	32.0289	0.88652	1471	29.2454	0.88877	1077	30.5413	0.855101	1308	32.6873	1.16185	1176	31.875	0.884646	1111	32.0099	0.950244	1822	64.6125	18.2211	12824	36.3569	12.2356
	Germersdorfer Orias 3	2213	26.9241	1.07701	1306	27.219	1.33159	1307	26.7513	0.914324	1457	24.6287	0.912302	1057	25.473	0.879801	1298	26.9707	1.23241	1159	26.3555	0.902566	1103	27.3427	0.994354	1808	58.7235	17.7612	12708	31.0662	12.6962
	Giapponese	2129	18.5679	1.08633	1265	19.5217	1.8752	1247	18.4876	0.946557	1383	16.9458	0.907252	1012	17.5642	0.858185	1265	18.3399	1.17604	1128	18.0496	0.905251	1049	18.5844	1.0237	1739	44.9994	17.0181	12217	22.084	13.1204
	Giorgia	2087	17.8586	1.13427	1206	18.5481	1.71417	1231	17.853	0.991579	1386	15.8687	0.946824	1004	16.5817	0.900697	1228	17.8876	1.18374	1066	17.3771	0.881911	1027	18.7965	1.14562	1707	44.1722	15.4923	11942	21.3913	12.1352
	Giulietta	2007	17.1988	1.09006	1232	17.1607	1.45932	1233	16.4745	0.96085	1352	15.1117	0.87887	974	15.7957	0.84912	1209	16.7452	1.27105	1088	16.0965	0.855822	1036	17.556	1.04335	1696	40.0879	14.6557	11827	19.931	11.2017
	Grace Star	2161	21.7691	1.05813	1279	21.9492	1.26235	1255	21.8805	0.988119	1421	20.1154	0.935	1042	20.2169	0.856412	1267	21.3394	1.33192	1135	21.4194	0.86496	1078	22.3256	1.0266	1755	50.1818	16.5686	12393	25.4749	12.3162
	Hartland	2099	20.0033	1.18431	1271	19.7089	1.34586	1236	19.6529	0.93118	1401	17.9543	0.942349	1031	18.1571	0.892335	1248	19.5986	1.28404	1129	18.806	0.906784	1061	19.8058	1.05956	1738	35.931	11.2413	12214	21.6436	7.10344
	Hedelfinger	2122	18.1084	1.02482	1259	19.0326	1.90008	1248	18.3446	0.887116	1391	16.9454	0.886248	1021	16.8247	0.845361	1211	18.3823	1.37506	1126	17.7602	0.849112	1044	18.5211	0.975572	1755	50.1977	18.7208	12177	22.6429	15.7872
	Index	2108	20.4042	0.995427	1279	22.3675	2.36173	1274	20.5298	0.910132	1420	19.1866	0.871083	1031	19.1416	0.82859	1273	20.6819	1.71832	1139	19.4346	0.885498	1065	21.0451	0.999975	1764	53.5641	19.1813	12353	25.1048	15.5053
	Isabella	2133	19.9967	1.03091	1287	20.1888	1.37719	1268	20.0063	0.918423	1411	18.3331	0.893586	1023	19.2903	0.848	1274	20.0981	1.31888	1138	19.3849	0.894214	1085	20.6	1.07719	1751	37.4397	13.0876	12370	22.2457	8.33854
	Katalin	1982	13.6615	0.996326	1163	14.0181	1.16686	1170	13.7137	0.902441	1306	12.4617	0.864161	940	12.9553	0.846613	1138	13.8963	1.17423	1022	13.4746	0.822446	954	14.2883	1.00227	1578	29.5463	14.2778	11253	15.7929	10.04
	Kavics	2099	16.9552	0.973045	1252	17.4393	1.48109	1245	17.3414	0.892633	1370	15.5964	0.883066	943	16.3945	0.809067	1215	16.9564	1.25936	1085	16.635	0.855098	1017	17.3569	0.967534	1650	37.457	15.6912	11876	19.6991	11.1581
	Krupnoplodnaja	2105	17.162	1.04938	1248	16.6546	1.13147	1235	16.932	0.915988	1390	15.7532	0.91509	981	16.317	0.855932	1222	17.0548	1.15058	1098	16.7149	0.882038	1046	17.2457	1.00224	1698	36.0913	17.1635	12023	19.4828	11.9804
	Lala Star	2162	20.6045	1.00217	1290	20.9473	1.42355	1274	20.4419	0.911091	1412	19.2443	0.905478	1035	19.5082	0.878455	1273	20.7816	1.40579	1121	20.4897	0.883079	1074	21.6695	1.01779	1758	48.5	17.6889	12399	24.4323	13.2546
	Lambert	2077	17.001	1.10522	1245	17.2851	1.34499	1231	16.8814	0.989539	1333	16.2528	0.929963	941	17.0967	0.889178	1228	16.4202	0.929376	1079	16.4986	0.935132	1054	17.4213	1.16677	1694	39.902	17.8797	11882	20.1386	13.4075
	Larian	2121	17.6822	0.975937	1248	17.9712	1.34889	1236	17.8924	0.884246	1383	16.5582	0.866984	959	17.2649	0.818091	1223	18.1668	1.30507	1108	17.5713	0.876979	1054	18.5493	1.06148	1701	40.5808	16.9519	12033	20.9233	12.3944
	Late Lory	1997	15.0811	1.00021	1226	16.1085	1.80381	1242	14.4726	0.894185	1358	14.1303	0.879718	987	14.0638	0.865309	1186	15.1922	1.56907	1078	14.7801	0.861364	1016	15.6398	1.02688	1714	33.7532	17.3424	11804	17.6724	12.6613
	Limone	2210	27.071	1.18776	1320	30.2015	3.00844	1294	27.1955	0.906625	1456	24.6264	0.892945	1051	24.5623	0.806405	1286	26.8935	1.46423	1159	25.2088	0.855115	1101	27.3261	1.01144	1804	61.1768	13.5995	12681	31.6068	10.0087
	Linda	2213	35.2788	1.06101	1317	37.262	2.00685	1308	35.2385	0.928971	1459	31.7313	0.905081	1061	32.8464	0.853917	1296	34.74	1.24555	1169	34.2943	0.849636	1101	35.8392	0.995052	1808	71.7506	14.3083	12732	39.953	9.73603
	Lory Bloom	2212	27.5018	1.18251	1319	28.9014	1.89171	1298	27.3159	0.92918	1438	24.8755	0.894522	1057	25.7181	0.873929	1288	27.0784	1.45357	1165	26.0043	0.900243	1102	28.0572	1.09781	1806	64.9551	16.6848	12685	32.382	12.6707
	Lory Strong (Masdel)	2179	25.8752	1.05486	1312	25.9756	1.20862	1302	25.8356	0.94156	1436	23.4951	0.944077	1055	24.6664	0.872666	1281	25.121	1.20142	1175	24.9115	0.900539	1088	27.1958	1.10457	1789	43.5931	11.7186	12617	27.9694	6.93729
	Lucrezia	2194	31.072	1.05639	1311	30.9977	1.30826	1305	30.6015	0.927382	1451	27.9848	0.948891	1051	29.4377	0.87974	1304	30.1641	1.25736	1152	29.8342	0.888157	1090	31.2128	1.05786	1795	58.4156	14.316	12653	34.2109	9.25245
	Magda	2234	36.0846	1.01058	1324	36.7017	1.46927	1317	36	0.908594	1468	32.9448	0.890337	1068	34.0075	0.860001	1309	35.9847	1.26996	1172	34.7261	0.865729	1117	36.6911	1.01192	1804	63.3664	12.5728	12813	39.3663	7.64982
	Margit	2205	31.0621	1.02248	1307	31.9923	1.46209	1287	31.4351	0.88034	1462	28.8591	0.908519	1065	29.2648	0.834564	1306	31.5812	1.27561	1167	30.4713	0.883049	1101	31.4496	1.01373	1819	80.0704	21.1947	12719	37.8332	16.9887
	Mora di Cazzano sel. 40 (Durone milanese)	2159	22.6665	0.995024	1282	21.9002	1.11918	1283	22.3196	0.916091	1419	20.7604	0.925273	1043	21.0211	0.840211	1265	22.7036	1.17246	1131	21.8966	0.882353	1090	23.144	1.05175	1695	40.4897	13.4554	12367	24.6119	8.24143
	Moreau	2112	18.7301	0.987515	1252	19.242	1.94533	1249	18.4716	0.880678	1390	17.2338	0.886482	1030	16.9146	0.873012	1243	18.3717	1.42608	1129	17.6581	0.866688	1054	18.7154	1.03693	1735	36.853	15.9335	12194	20.8738	10.6588
	Nero II CL 90	2172	27.2537	0.996013	1311	27.3013	1.61654	1298	27.3598	0.903966	1468	24.7316	0.873907	1056	25.375	0.841798	1288	27.8059	1.49809	1154	26.6707	0.870229	1096	28.0584	1.042	1802	60.1471	17.8938	12645	31.5802	12.9011
	New Star	2116	18.1181	0.996096	1270	18.2906	1.4723	1244	18.1881	0.932259	1362	16.8796	0.908663	1006	16.8926	0.875171	1248	18.1947	1.3246	1125	17.3351	0.882902	1062	18.7825	1.03344	1730	49.6561	20.7304	12163	22.3825	17.3705
	Noire de Meched	2181	23.5406	1.07661	1310	23.5099	1.2724	1280	23.1773	0.923525	1436	21.4067	0.948926	1034	22.1354	0.884085	1288	23.6786	1.26629	1158	22.9845	0.906864	1096	23.5173	1.03725	1791	50.1117	17.8499	12574	26.8868	12.5891
	Primulat (Ferprime)	2215	30.3819	0.984666	1321	30.6533	1.30264	1304	29.8834	0.926562	1440	28.05	0.896934	1052	28.4049	0.87087	1302	29.9946	1.24756	1162	29.3511	0.909621	1089	31.0285	1.02363	1802	48.6249	12.4856	12687	32.4428	7.11046
	Roma	2177	20.6187	1.05563	1292	20.9172	1.35395	1271	20.974	0.955971	1407	19.7683	0.950744	1049	19.0172	0.8692	1260	21.1532	1.39573	1143	20.0962	0.922937	1081	21.6873	1.02893	1763	44.7028	17.1977	12443	23.9662	12.1109
	Royalton	2227	32.1141	0.932572	1325	32.5698	1.35322	1315	32.7141	0.880679	1464	29.4843	0.864606	1064	31.2726	0.834555	1292	32.9458	1.26583	1176	31.2594	0.865861	1111	32.8137	0.987132	1810	44.9254	8.78575	12784	33.7319	4.49474
	Ruby	2044	15.4354	1.0558	1231	16.29	1.48986	1196	15.862	0.988683	1373	14.3394	0.92989	991	14.5277	0.85565	1213	15.9555	1.29663	1064	15.3609	0.881229	1030	16.2777	1.16894	1655	24.2647	5.24377	11797	16.723	3.01321
	Sam	2172	22.1878	1.08562	1309	22.7861	1.6154	1251	22.4013	0.927038	1427	20.6083	0.859189	1022	20.6155	0.839661	1248	22.7228	1.25024	1164	20.4399	0.835176	1090	22.0596	0.961404	1731	44.0693	12.6497	12414	24.8912	8.41657
	Samba	2233	38.7904	1.16618	1320	41.0273	2.04621	1320	38.9811	0.863138	1463	35.7874	0.85416	1073	35.9469	0.816108	1302	39.7158	1.41002	1174	37.1107	0.831653	1113	39.3468	0.958762	1819	101.197	17.9574	12817	47.3048	14.5089
	Sandra Precoce	2193	32.5071	1.03738	1317	32.7297	1.43176	1300	33.0746	0.967775	1463	29.9788	0.886759	1067	30.4855	0.844099	1313	33.7532	1.49975	1169	30.84	0.874237	1090	32.3092	1.01979	1774	74.482	16.2503	12686	37.9548	11.9631
	Sandra Rose	2209	33.7306	1.05641	1278	33.669	1.37921	1303	33.6846	0.875694	1433	31.0419	0.860051	1032	32.0882	0.840156	1283	33.915	1.39445	1151	32.3579	0.850984	1099	34.3521	0.98412	1789	80.3113	17.9067	12577	39.8518	13.6411
	Santina	2215	29.5643	1.07683	1317	29.7866	1.15423	1306	30.356	0.959447	1446	27.6196	0.947177	1060	28.0198	0.921818	1290	30.7225	1.33671	1174	28.9089	0.908413	1093	30.9067	1.10127	1795	83.81	20.7898	12696	37.1604	17.6554
	Saylor	2210	33.3063	0.951891	1311	33.9588	1.25402	1307	34.5761	0.901195	1457	31.7159	0.899761	1067	31.8491	0.887653	1296	35.2222	1.29934	1165	32.479	0.853478	1103	33.5811	1.00727	1803	81.7427	17.6983	12719	40.2091	13.576
	Schneiders Späte Knorpelkirsche	2225	36.004	0.99453	1322	35.7368	1.10888	1303	35.8949	0.881866	1464	33.6373	0.861451	1071	33.5798	0.833844	1303	36.9424	1.19311	1174	34.7436	0.863411	1109	36.2227	0.955419	1836	80.2516	20.6939	12807	41.8342	15.0549
	Symphony (Selina)	2210	25.4321	0.959252	1299	25.4542	1.17645	1291	25.9481	0.888073	1412	24.4632	0.876997	1027	24.7478	0.844005	1300	25.9115	1.36815	1150	25.1009	0.833723	1094	25.7642	1.03538	1748	62.4931	20.3564	12531	30.5404	15.5828
	Skeena	2142	19.8431	1.01334	1240	19.854	1.11179	1253	19.8204	0.894548	1402	18.1619	0.910522	975	19.5333	0.843683	1248	19.903	1.31833	1137	19.6851	0.904851	1079	20.1492	1.03586	1722	47.7364	19.039	12198	23.5801	14.5091
	Somerset	2209	33.4187	0.963681	1303	33.2149	1.33545	1306	33.4801	0.893863	1466	30.2074	0.895232	1064	31.3487	0.829476	1307	33.8868	1.34045	1171	32.3604	0.898319	1099	33.1074	1.00044	1809	57.9154	13.6133	12734	36.2654	8.24396
	Splendid (Staccato® - Summer Charm-13S2009*)	2208	26.2391	0.984005	1315	26.5179	1.45728	1282	26.9236	0.86792	1426	25.3738	0.86629	1036	24.9875	0.841211	1275	26.9427	1.47452	1160	25.9897	0.863861	1105	26.2081	0.970629	1788	64.8132	21.0081	12595	31.6585	16.2314
	Star	2215	25.5734	1.09347	1313	24.4204	1.50711	1284	25.3832	0.879377	1438	23.3122	0.900092	1018	24.0481	0.819285	1297	25.01	1.28107	1166	24.578	0.895948	1093	25.4291	1.03634	1793	51.0658	16.0358	12617	28.5136	10.8663
	Stella	2100	15.16	1.03919	1244	15.6961	1.83585	1252	15.2756	0.860771	1396	14.0602	0.768027	1017	13.7188	0.736733	1245	15.2361	1.38165	1125	14.3938	0.739602	1033	15.4511	0.878974	1708	40.2201	16.0042	12120	18.4724	13.1167
	Sumini (Newmoon)	2226	33.0422	1.09836	1326	33.6674	1.48953	1305	33.1632	0.940681	1458	30.6502	0.7572	1073	30.7241	0.715076	1307	32.9801	1.24695	1182	30.9408	0.747622	1115	33.0063	0.876933	1814	84.457	14.6092	12806	39.7323	11.7234
	Sunburst	2202	23.5454	1.09471	1323	23.415	1.14504	1297	23.7055	0.839288	1445	21.881	0.790968	1065	22.0798	0.754376	1306	23.693	1.34656	1173	22.6283	0.753523	1095	23.7863	0.872214	1793	47.4183	13.6182	12699	26.5578	9.17741
	Sweet Gabriel	2232	28.8665	1.03852	1334	28.4715	1.11789	1307	28.8225	0.791322	1469	26.6161	0.796881	1066	27.4916	0.748448	1318	28.5584	1.32659	1185	28.1342	0.771381	1104	29.0444	0.897468	1820	71.7429	18.1656	12835	34.4451	14.2735
	Sweet Saretta	2173	18.9834	1.0156	1306	18.8086	1.02331	1261	18.9556	0.830673	1397	17.947	0.845155	1045	17.689	0.823149	1270	19.6268	1.35158	1146	18.877	0.797781	1082	19.3198	0.98838	1719	51.9058	18.6921	12399	23.3861	15.473
	Sweet Aryana	2219	32.7183	0.847183	1320	32.8265	1.11728	1303	33.5572	0.773047	1467	30.3149	0.769518	1067	31.1874	0.709873	1307	33.3963	1.25409	1188	31.7382	0.751259	1094	33.3126	0.870205	1803	79.4237	20.2994	12768	39.0356	15.5421
	Sweet Early	2213	27.2996	0.836045	1317	28.2141	1.36466	1308	27.4664	0.731821	1461	25.9452	0.750379	1063	26.3227	0.702144	1313	27.8842	1.51378	1165	26.4077	0.727002	1102	28.078	0.855963	1822	48.2706	13.3795	12764	30.2141	8.1218
	Sweetheart (Sumtare)	2211	20.1058	0.944022	1311	20.0648	1.11312	1273	20.3299	0.803817	1411	19.073	0.79119	1044	19.5335	0.742798	1295	20.2819	1.26455	1160	19.8379	0.786798	1099	20.3794	0.9458	1750	44.5074	18.1684	12554	23.3795	12.9404
	Sweet Lorenz	2190	21.2311	0.96228	1317	20.7213	1.29422	1302	21.3172	0.753076	1422	20.0309	0.750848	1052	19.7567	0.696076	1297	21.2336	1.23183	1166	20.0763	0.731195	1085	20.5668	0.888048	1755	40.7972	14.6245	12586	23.4921	9.52043
	Sweet Valina	2198	24.9722	0.884263	1314	25.2504	1.21885	1296	25.4823	0.811241	1456	23.7624	0.764862	1060	23.5047	0.741076	1300	25.6746	1.27936	1169	24.6151	0.778075	1089	25.4665	0.867839	1810	57.5972	18.5863	12692	29.5258	13.7174
	Sylvia	2212	27.5904	0.938095	1330	28.1331	1.35666	1294	27.8331	0.774265	1461	26.7146	0.756265	1045	26.2699	0.730237	1301	28.0377	1.31845	1179	26.821	0.763041	1101	27.9737	0.869548	1813	56.6255	15.7399	12736	31.6037	10.6745
	Techlovan	2212	21.8535	0.944668	1312	21.6372	0.977074	1286	22.2473	0.793539	1436	20.4944	0.776579	1055	20.8919	0.78069	1295	22.6903	1.15548	1165	21.7691	0.79199	1100	22.4209	0.959989	1777	42.6275	16.7751	12638	24.6848	10.8923
	Tieton	2202	27.5954	0.914477	1323	27.8292	1.82739	1304	27.536	0.767429	1451	25.4018	0.753089	1073	25.9273	0.736804	1308	28.4717	1.34159	1183	26.9332	0.783912	1102	27.1007	0.774322	1810	55.5182	16.1547	12756	31.1715	10.8773
	Ulster	2184	19.4831	0.974932	1290	19.238	1.15181	1289	19.2312	0.809881	1429	18.247	0.788747	1027	18.0662	0.75414	1282	19.4579	1.16745	1154	19.0191	0.797078	1087	19.4784	0.906805	1740	37.1971	14.4363	12482	21.5971	9.32005
	Van	2219	29.0545	0.836941	1329	29.3747	1.36016	1313	29.3343	0.774955	1456	27.5604	0.75584	1064	27.9868	0.710217	1305	29.9594	1.26077	1169	28.3764	0.744113	1116	29.6774	0.886983	1819	58.586	16.0479	12790	33.1423	10.7304
	Vanda	2221	22.0504	0.951563	1319	22.7043	1.30826	1298	22.6849	0.780076	1444	21.3476	0.775185	1054	21.2372	0.736744	1300	22.6023	1.32547	1166	22.0266	0.765916	1096	22.3595	0.803789	1791	57.0854	21.1241	12689	27.0619	16.7633
	Vesseaux	2126	17.4252	1.03977	1253	17.4469	1.28287	1237	17.2094	0.921475	1384	15.9841	0.821765	1023	16.1075	0.787334	1246	16.7705	1.09005	1123	16.8379	0.763495	1049	17.8418	0.942787	1667	37.3629	12.8292	12108	19.7886	9.02932
	Vigred	2209	30.7225	1.04807	1330	31.2647	1.38922	1313	30.3481	0.827982	1455	28.1354	0.792939	1062	28.8691	0.768076	1306	30.8002	1.25903	1169	29.9316	0.75738	1106	30.7631	0.911246	1820	55.6692	13.9416	12770	33.7861	8.71696
	Regina	2213	25.7063	1.10855	1302	25.927	1.09281	1315	25.6205	0.934304	1450	23.351	0.829734	1058	24.2571	0.791975	1299	25.6128	1.27315	1162	24.4862	0.790532	1093	25.8765	0.881885	1812	63.3996	18.0219	12704	30.6003	14.129
	Bertiello	2126	18.0376	0.98237	1285	18.3198	2.41506	1258	17.3148	0.806616	1399	16.9521	0.850995	1027	16.5511	0.799024	1249	17.8623	1.56933	1135	17.341	0.849231	1061	18.7333	0.938381	1749	30.7913	9.04542	12289	19.5384	5.48994
	Canada Giant	2079	14.2424	0.949862	1227	13.8704	1.09789	1232	13.7167	0.835228	1350	12.8815	0.792497	946	13.1945	0.76026	1193	13.9095	1.25574	1084	13.572	0.790453	1032	14.1318	0.941903	1650	29.017	14.1824	11793	15.8711	9.73478
	Della Recca	2211	26.896	0.861817	1322	26.9213	1.41946	1289	27.1466	0.795889	1453	25.3214	0.760287	1057	25.4957	0.752837	1296	27.2685	1.28197	1161	26.4367	0.753815	1083	27.5346	0.828856	1782	39.2082	9.3283	12654	28.4109	4.90642
	Malizia	2160	20.0894	0.891061	1281	19.8829	1.19087	1274	20.179	0.792581	1411	18.3444	0.792806	1037	18.1041	0.740236	1278	19.4421	1.14342	1145	18.9904	0.788907	1079	19.9249	0.908039	1711	33.564	13.7473	12376	21.392	8.06132
	Malizia Falsa	2143	19.1661	0.958212	1264	18.8434	1.03764	1274	18.8171	0.839385	1425	17.4933	0.845519	1031	18.2745	0.801583	1250	19.1344	1.14029	1129	18.5589	0.815499	1055	19.5242	0.94282	1708	29.7641	11.7605	12279	20.2736	6.49234
	Melanzana (Mulegnana)	2166	19.2184	0.964192	1298	20.4199	2.52254	1272	18.6879	0.789269	1422	18.3755	0.840852	1057	17.9063	0.773582	1273	19.1351	1.501	1148	19.0279	0.796834	1063	19.7968	0.859581	1771	32.878	10.6509	12470	21.0452	6.36983
	Napoleon	2211	21.6839	0.939342	1288	21.4565	1.24211	1288	21.4441	0.78997	1436	20.2521	0.806878	1049	20.2774	0.782888	1293	21.4617	1.39992	1161	20.7089	0.783414	1090	21.8486	0.994831	1786	38.8483	12.4527	12602	23.6901	7.73633
	Summit	2197	20.4848	0.878292	1311	19.823	1.02093	1291	20.6631	0.8146	1431	19.195	0.779474	1041	19.5975	0.770396	1280	20.2336	1.08962	1144	20.326	0.768551	1082	20.7264	0.89734	1760	30.9369	10.6373	12537	21.6611	5.74617
	Duroncino di Alberobello	2065	14.1816	0.992882	1202	14.2471	0.87114	1192	14.4077	0.862442	1317	13.8876	0.823547	971	13.7003	0.77778	1201	14.3131	0.828859	1073	13.8723	0.793002	994	15.331	0.983246	1508	24.7944	10.0548	11523	15.6106	5.83052
	Molfetta	2185	20.8	1.2409	1294	20.6878	1.23496	1257	20.3103	0.884767	1418	18.5282	0.802114	1037	19.2054	0.777125	1288	19.8797	1.17287	1135	19.5471	0.761225	1059	20.4948	0.875046	1751	37.0605	6.63423	12424	22.4022	4.21619
	Selvatico del Comune	2128	19.6814	0.906727	1256	19.3081	0.896384	1245	19.694	0.824599	1370	18.646	0.811175	1019	18.6899	0.749754	1264	19.0649	0.867519	1126	18.8304	0.762316	1058	19.8535	0.885067	1663	35.3975	11.2701	12129	21.4704	6.92125
	Bing	2215	25.8858	0.941751	1322	25.7345	1.36628	1306	26.258	0.774006	1451	24.4983	0.777036	1048	24.8397	0.739492	1296	26.419	1.47889	1181	25.0068	0.754433	1096	26.2865	0.863182	1812	42.6865	8.98562	12727	28.0632	5.23205
	Burlat Fr.	2194	26.8063	0.921607	1325	26.0317	0.90418	1297	25.6261	0.797154	1441	24.3865	0.792391	1062	25.1422	0.766105	1298	26.557	1.13675	1182	25.4086	0.76849	1115	26.739	0.957956	1785	44.1513	11.3398	12699	28.4678	6.64089
	Early Lory (Earlise, Rivedel)	2225	28.138	1.05297	1334	28.2384	1.33442	1304	27.865	0.761623	1466	25.9243	0.76833	1071	26.1569	0.72473	1308	27.6261	1.33086	1183	27.2773	0.756581	1101	28.4278	0.872874	1802	54.2125	13.2892	12794	31.2667	8.69112
	Germersdorfer	2217	29.7582	0.903176	1321	29.2793	1.01454	1309	29.6425	0.782838	1455	27.433	0.792496	1063	28.0894	0.757698	1314	30.3097	1.17822	1174	28.5928	0.780947	1114	29.4138	0.874289	1799	57.2418	17.5155	12766	33.0854	11.4038
	Lapins	2146	17.561	0.904963	1273	17.4784	1.05061	1252	17.2492	0.799603	1390	16.7108	0.813759	1017	16.6411	0.778934	1263	17.882	1.32639	1124	17.3754	0.773222	1051	18.0618	0.882466	1685	41.0166	18.186	12201	20.6454	13.4529
	A core n. 5	1970	12.2883	0.899456	1152	12.8307	0.910869	1165	12.0326	0.765298	1293	11.3488	0.766415	947	11.8511	0.752086	1180	12.4127	1.02225	1039	12.2435	0.803826	978	12.6022	0.887396	1512	16.5827	5.96153	11236	12.7866	2.94071
	Amarella di Rivello n. 6	2083	17.4129	0.879073	1212	17.5767	1.01315	1227	17.8802	0.90187	1367	16.5582	0.827017	995	16.3497	0.797865	1231	18.0268	1.09366	1097	17.1158	0.795045	1021	18.0167	0.873668	1631	30.8345	16.0439	11864	19.2236	9.57515
	Maiatica primitiva Sangineto 1	2182	24.5775	0.87983	1300	23.9062	0.956633	1288	24.3703	0.837221	1439	22.7894	0.860386	1049	23.1106	0.793931	1283	25.198	0.961427	1154	24.4263	0.835198	1089	25.2599	0.974793	1760	38.0131	13.3544	12544	26.1527	7.31336
	Mussuta	2138	18.5159	0.99115	1246	18.2648	0.972085	1265	18.1012	0.91211	1397	16.9506	0.895976	1029	17.104	0.843266	1248	18.4423	1.01546	1106	17.9005	0.832146	1013	19.5656	1.02612	1661	26.894	11.0467	12103	19.3198	5.75858
	Napoletano tardivo	2113	17.1742	0.835924	1252	17.1334	1.37276	1248	17.4864	0.801947	1388	15.9669	0.766576	1021	15.8619	0.747829	1251	17.2358	1.20629	1113	16.8005	0.735581	1053	17.207	0.798341	1706	23.8394	8.05988	12145	17.865	4.11676
	Selvatico nero	1994	13.6088	0.967533	1165	13.5039	1.06538	1174	13.6525	0.878952	1341	12.3363	0.839389	961	12.6649	0.811111	1197	13.249	1.11946	1080	12.7343	0.819848	970	14.1144	0.919284	1578	34.9797	20.1967	11460	16.2401	16.1649
	Selvatico salegna	2160	24.7861	0.899344	1298	24.228	0.963631	1284	24.5607	0.829961	1437	22.4078	0.796459	1040	22.9365	0.782633	1272	24.8349	1.04431	1151	23.6403	0.820779	1080	24.9815	0.937882	1748	40.4794	15.1197	12470	26.3925	8.71806
	Nero locale nera	2118	16.0585	1.03753	1236	16.0866	0.998477	1253	16.0599	0.890434	1408	15.0511	0.865144	1005	14.9323	0.788171	1232	16.2216	1.02502	1087	15.839	0.82066	1020	16.3833	0.876228	1635	28.7841	13.5749	11994	17.6081	8.23437
	Nero gustarico	2203	29.0681	1.00377	1311	28.8101	1.08068	1290	28.5178	0.898961	1429	26.7551	0.909429	1059	26.9991	0.865248	1299	29.6528	0.996559	1145	28.4341	0.886866	1092	29.3672	0.999246	1756	54.7067	11.8297	12584	32.1543	7.56564
	Maiatico zucchero cannella	2248	46.4871	0.944838	1333	47.2018	1.34537	1320	45.9553	0.755364	1470	42.1435	0.743841	1075	43.3702	0.722513	1322	46.4599	1.16037	1188	44.165	0.736087	1107	46.4029	0.807226	1839	98.5884	16.847	12902	52.9544	11.8706
	Nero tufigno	2211	38.7571	0.914854	1308	38.935	1.76499	1314	39.2831	0.864929	1464	35.9126	0.787493	1066	36.3086	0.758189	1309	39.0993	1.28208	1167	37.0214	0.799373	1108	38.4395	0.861887	1811	69.3678	9.93593	12758	42.4925	6.18008
	Maiatica muoddo	2203	30.3191	0.914914	1331	30.5034	1.04674	1319	30.837	0.867999	1452	28.5579	0.820488	1059	28.153	0.80337	1305	30.4651	1.13925	1174	29.546	0.776607	1104	30.5643	0.895192	1806	54.9817	12.4563	12753	33.4691	7.74276
	Maiatica 1 primitivo	2204	31.5894	0.764641	1312	32.1883	0.960978	1304	32.0729	0.718205	1449	29.9793	0.741011	1049	30.04	0.702338	1307	33.1561	1.20747	1167	30.7686	0.739345	1105	31.0814	0.750979	1768	48.3586	12.8152	12665	33.7713	6.89738
	Durone antico	2167	20.4319	0.987143	1293	19.6458	0.94265	1282	20.0835	0.825811	1433	18.4257	0.840526	1016	19.4478	0.82156	1285	20.5121	0.934981	1142	20.1121	0.841983	1086	20.4088	0.981582	1735	38.2876	16.3425	12439	22.4702	10.4306
	Maiatico primitivo	2177	26.83	0.903694	1304	26.2301	0.948232	1302	26.3118	0.79851	1441	24.982	0.782279	1052	24.9639	0.727021	1307	26.8125	1.10696	1170	25.7863	0.771258	1094	26.8556	0.896015	1782	42.1072	12.0932	12629	28.4077	6.77839
	Maiatica gialla	2178	28.2332	0.893601	1269	28.2364	1.36582	1282	28.4828	0.795353	1442	25.9175	0.803438	1048	26.2252	0.783645	1274	28.7488	1.20545	1144	27.618	0.790612	1070	28.6888	0.899951	1764	38.2432	8.09852	12471	29.2739	4.0716
	Durone cori 1	2196	29.3229	0.913473	1306	29.0398	1.32003	1298	28.9299	0.823218	1445	26.5031	0.815006	1047	27.5358	0.766294	1293	29.4509	1.39196	1177	28.0671	0.838385	1100	29.4273	0.929811	1804	52.4379	16.037	12666	31.9817	9.962
	Nero nivura	2193	26.3561	1.01722	1285	25.9222	0.967435	1277	26.1002	0.915014	1428	24.2178	0.865692	1040	24.3567	0.86645	1285	26.6817	0.989404	1150	24.8957	0.868799	1068	26.4448	0.987328	1721	44.896	14.09	12447	28.3424	8.34086
	Nero nero antico	2197	30.9249	0.889285	1311	30.6072	1.17905	1303	31.1681	0.80912	1458	28.8059	0.814406	1059	29.1228	0.803231	1304	31.7615	1.09662	1166	30.2067	0.806779	1106	31.3137	0.903438	1803	41.1481	8.90156	12707	32.0281	4.3866
	Maiatica bianca fragolina	2160	24.5259	0.885655	1302	23.9401	0.861829	1278	24.2449	0.780037	1436	22.9318	0.795962	1050	22.7133	0.770629	1301	24.3128	0.988742	1169	24.1651	0.783554	1088	24.8814	0.903807	1729	41.6541	14.4436	12513	26.443	8.49131
	Durone locale	2216	35.574	0.87853	1323	35.5571	1.17197	1313	35.9162	0.786678	1456	33.1174	0.78211	1063	33.5108	0.771666	1306	36.3277	1.21404	1171	34.7071	0.802659	1111	36.3366	0.913169	1822	58.4748	13.4703	12781	38.4845	7.77113
	Maiatico primitivo serra	2205	29.3152	0.912046	1324	28.3535	0.941695	1290	29.1984	0.853477	1449	27.2091	0.813711	1052	27.3802	0.788878	1301	28.8932	0.991542	1171	28.31	0.824532	1101	28.7148	0.928581	1798	46.5161	12.0806	12691	31.051	6.85676
	Maiatica carmaigna	2220	24.3937	1.02998	1319	24.3851	1.43405	1307	23.7467	0.838631	1450	21.9938	0.822528	1052	22.5922	0.757821	1302	24.0146	1.08654	1180	23.4093	0.801983	1100	24.3091	0.929899	1798	40.52	7.04649	12728	26.0448	4.21248
	Durone tenero	2225	37.6292	0.954451	1334	38.952	1.6043	1308	37.5168	0.80234	1481	34.7792	0.776815	1065	35.3953	0.701922	1323	37.7181	1.25647	1187	36.0084	0.763488	1127	37.4969	0.839239	1826	69.6791	12.3794	12876	41.6355	7.85248
	Maiatica giallina	2218	38.4671	0.897378	1316	38.307	1.19085	1312	37.8026	0.800493	1477	35.1909	0.780036	1071	35.5957	0.751616	1309	38.123	1.14274	1168	36.2277	0.769146	1104	37.7853	0.853763	1818	80.0935	15.3445	12793	43.3808	10.7106
	Tardivo di Castelluccio B	2189	22.7127	0.970366	1322	21.4758	1.04849	1294	22.5433	0.831726	1453	20.4914	0.832591	1054	21.0835	0.765982	1280	22.4937	1.15708	1180	21.5076	0.805791	1109	22.7268	0.94087	1789	42.4908	12.6309	12670	24.8356	8.16174
	Tardivo di Castelluccio A	2198	25.5409	1.02839	1314	24.9231	1.09148	1286	25.4977	0.819516	1453	23.4288	0.808272	1052	23.5266	0.783623	1306	25.5398	1.19785	1159	24.83	0.776144	1096	26.0557	0.898134	1769	47.1747	13.407	12633	28.0703	8.47275
	Nero n. 3	2202	33.8143	0.912592	1296	34.1134	1.35637	1300	34.3315	0.775606	1444	31.7237	0.770095	1051	31.8069	0.766443	1303	34.1351	1.10253	1162	32.7229	0.765822	1088	34.0055	0.832291	1771	57.8526	15.5686	12617	36.8151	9.20302
	Bianco n. 1	2192	27.182	0.878085	1304	25.888	1.03758	1281	26.7939	0.771696	1455	24.5993	0.786242	1053	25.1709	0.762695	1286	27.5638	1.13299	1165	26.0481	0.754476	1102	26.4891	0.853378	1780	44.6444	14.9665	12618	28.8803	8.72485
	Zucchero e cannella n.4	2204	23.9705	0.987963	1294	22.7998	1.05105	1280	23.7352	0.852309	1439	22.1682	0.808718	1041	22.683	0.774372	1296	23.7886	1.12191	1156	22.7933	0.7879	1075	23.8577	0.925275	1763	35.612	9.31984	12548	25.011	5.04203
	Maiatico n. 2	2157	19.8832	0.956569	1276	19.652	1.40067	1267	19.7593	0.810861	1431	18.2089	0.770286	1044	18.4751	0.754701	1275	19.7851	1.3291	1142	19.0858	0.797787	1085	19.6157	0.923546	1742	22.3496	1.9681	12419	19.7747	1.23835
	Bianco di Rivello n. 7	2200	34.4068	0.858815	1315	34.1856	1.14764	1287	35.0839	0.760739	1457	32.4688	0.772546	1061	32.6786	0.745135	1314	35.2801	1.11169	1173	33.4194	0.758956	1104	34.5045	0.88908	1790	62.6095	17.3403	12701	38.0682	10.7355
		2170.54			1292.53			1279.2			1427.16			1038.92			1277.53			1147.67			1080.27			1760.94			12474.8
		0.0255911			0.0275303			0.0244305			0.0255992			0.0294635			0.0265457			0.027675			0.0286029			0.0338473			0.026432

## Sheet: TableS4
Supplementary Table S4. Individual membership coefficients (q) values of each genotype inferred from the population structure analysis at K4, K5 and K6. Colors indicate the sub-populations (SUB-POP) to which varieties belong, considering a threshold of q≥0.7 (darker color). The non-colored lines indicate admixed samples.
		K4 Q values							K5 Q values								K6 Q values
	Sample_ID	K1	K2	K3	K4			Sample_ID	K1	K2	K3	K4	K5			Sample_ID	K1	K2	K3	K4	K5	K6
SUB-POP 4A	Early_Van_Compact	0.960642	0.00001	0.00001	0.039338		SUB-POP 5A	Early_Van_Compact	0.00001	0.99996	0.00001	0.00001	0.00001		SUB-POP 6A	Early_Van_Compact	0.00001	0.99995	0.00001	0.00001	0.00001	0.00001
	Lala_Star	0.998261	0.00001	0.00001	0.001719			Lala_Star	0.00001	0.99996	0.00001	0.00001	0.00001			Lala_Star	0.00001	0.99995	0.00001	0.00001	0.00001	0.00001
	Van	0.994726	0.00001	0.00001	0.005254			Van	0.00001	0.99996	0.00001	0.00001	0.00001			Van	0.00001	0.99995	0.00001	0.00001	0.00001	0.00001
	Celeste	0.99997	0.00001	0.00001	0.00001			Celeste	0.046657	0.953313	0.00001	0.00001	0.00001			Celeste	0.00001	0.983612	0.00001	0.016348	0.00001	0.00001
	Splendid	0.99997	0.00001	0.00001	0.00001			Splendid	0.094898	0.905072	0.00001	0.00001	0.00001			Splendid	0.00001	0.93435	0.00001	0.06561	0.00001	0.00001
	Sweetheart	0.999968	0.000012	0.00001	0.00001			Sweetheart	0.144883	0.855087	0.00001	0.00001	0.00001			Sweetheart	0.00001	0.887827	0.00001	0.112133	0.00001	0.00001
	Sumini	0.775769	0.075105	0.03736	0.111766			Sumini	0.025714	0.886802	0.00001	0.002532	0.084942			Sumini	0.00001	0.815845	0.00001	0.00001	0.005927	0.178198
	Sweet_Valina	0.778346	0.004549	0.00001	0.217095			Sweet_Valina	0.025608	0.825595	0.017913	0.00001	0.130874			Sweet_Valina	0.130731	0.765852	0.00001	0.00001	0.103387	0.00001
	Sweet_Gabriel	0.846772	0.00001	0.00001	0.153208			Sweet_Gabriel	0.119212	0.768151	0.00001	0.00001	0.112617			Sweet_Gabriel	0.00001	0.745294	0.00001	0.089116	0.085542	0.080028
	Big_Star	0.99997	0.00001	0.00001	0.00001			Big_Star	0.286877	0.713093	0.00001	0.00001	0.00001			Big_Star	0.00001	0.742998	0.00001	0.256962	0.00001	0.00001
	Sweet_Aryana	0.684813	0.026074	0.005417	0.283696			Sweet_Aryana	0.00001	0.816231	0.00001	0.00001	0.183739			Sweet_Aryana	0.1072	0.732572	0.00001	0.00001	0.160198	0.00001
	Sweet_Lorenz	0.82532	0.00001	0.00001	0.17466			Sweet_Lorenz	0.130063	0.739101	0.00001	0.00001	0.130815			Sweet_Lorenz	0.00001	0.716796	0.00001	0.094391	0.082391	0.106402
	Garnet	0.841256	0.114146	0.044589	0.00001			Garnet	0.297523	0.702447	0.00001	0.00001	0.00001			Garnet	0.00001	0.610495	0.00001	0.238144	0.00001	0.151332
	Isabella	0.832996	0.126697	0.040297	0.00001			Isabella	0.295487	0.704483	0.00001	0.00001	0.00001			Isabella	0.00001	0.605543	0.00001	0.228742	0.00001	0.165685
	New_Star	0.99997	0.00001	0.00001	0.00001			New_Star	0.35315	0.64682	0.00001	0.00001	0.00001			New_Star	0.00001	0.668201	0.00001	0.331759	0.00001	0.00001
	Summit	0.974075	0.00001	0.025905	0.00001			Summit	0.334124	0.649977	0.00001	0.015879	0.00001			Summit	0.00001	0.656108	0.017841	0.326021	0.00001	0.00001
	Lapins	0.99997	0.00001	0.00001	0.00001			Lapins	0.387566	0.612404	0.00001	0.00001	0.00001			Lapins	0.00001	0.637017	0.00001	0.362943	0.00001	0.00001
	Sylvia	0.958515	0.000518	0.040957	0.00001			Sylvia	0.34576	0.628348	0.00001	0.025873	0.00001			Sylvia	0.024835	0.630132	0.015202	0.329811	0.00001	0.00001
	Somerset	0.686564	0.165865	0.037371	0.110199			Somerset	0.123418	0.666025	0.159704	0.024924	0.025928			Somerset	0.265092	0.615982	0.00001	0.10865	0.010256	0.00001
	Canada_Giant	0.957543	0.00001	0.042437	0.00001			Canada_Giant	0.391857	0.57765	0.00001	0.030473	0.00001			Canada_Giant	0.00001	0.590568	0.029692	0.379711	0.00001	0.00001
	Sandra_Rose	0.919982	0.00001	0.05951	0.020498			Sandra_Rose	0.398812	0.565541	0.00001	0.035628	0.00001			Sandra_Rose	0.00001	0.575579	0.033009	0.366964	0.00001	0.024427
	Symphony	0.999969	0.00001	0.00001	0.000011			Symphony	0.489643	0.510327	0.00001	0.00001	0.00001			Symphony	0.00001	0.538209	0.00001	0.461751	0.00001	0.00001
	Ruby	0.793464	0.143301	0.00001	0.063225			Ruby	0.392235	0.537501	0.016953	0.00001	0.053301			Ruby	0.00001	0.485388	0.00001	0.343844	0.001932	0.168815
	Sweet_Saretta	0.747446	0.048978	0.01017	0.193406			Sweet_Saretta	0.335576	0.477077	0.012387	0.002578	0.172382			Sweet_Saretta	0.00001	0.434992	0.00001	0.271447	0.089122	0.204418
	Saylor	0.725223	0.175576	0.02269	0.076511			Saylor	0.32313	0.498398	0.138126	0.016728	0.023618			Saylor	0.241927	0.43319	0.000016	0.316966	0.007891	0.00001
	Royalton	0.770486	0.146253	0.011072	0.072188			Royalton	0.405234	0.469075	0.068139	0.00001	0.057542			Royalton	0.00001	0.421164	0.00001	0.34594	0.003848	0.229028
	Stella	0.99997	0.00001	0.00001	0.00001		SUB-POP 5B	Stella	0.99996	0.00001	0.00001	0.00001	0.00001		SUB-POP 6B	Stella	0.00001	0.00001	0.00001	0.99995	0.00001	0.00001
	Lambert	0.870258	0.098685	0.031047	0.00001			Lambert	0.99996	0.00001	0.00001	0.00001	0.00001			Lambert	0.00001	0.00001	0.000013	0.999947	0.00001	0.00001
	Larian	0.832505	0.163399	0.00001	0.004086			Larian	0.993268	0.00001	0.00001	0.00001	0.006702			Larian	0.031883	0.00001	0.00001	0.943062	0.010483	0.014552
	Napoleon	0.759707	0.240273	0.00001	0.00001			Napoleon	0.99996	0.00001	0.00001	0.00001	0.00001			Napoleon	0.00001	0.00001	0.00001	0.859035	0.00001	0.140925
	Index	0.99997	0.00001	0.00001	0.00001			Index	0.858257	0.141713	0.00001	0.00001	0.00001			Index	0.00001	0.146811	0.00001	0.853149	0.00001	0.00001
	Samba	0.99997	0.00001	0.00001	0.00001			Samba	0.862675	0.137295	0.00001	0.00001	0.00001			Samba	0.00001	0.148	0.00001	0.85196	0.00001	0.00001
	Santina	0.99997	0.00001	0.00001	0.00001			Santina	0.859384	0.140586	0.00001	0.00001	0.00001			Santina	0.00001	0.150557	0.00001	0.849403	0.00001	0.00001
	Limone	0.779254	0.220726	0.00001	0.00001			Limone	0.99996	0.00001	0.00001	0.00001	0.00001			Limone	0.00001	0.00001	0.00001	0.84378	0.00001	0.15618
	Bing	0.8803	0.11968	0.00001	0.00001			Bing	0.843847	0.156123	0.00001	0.00001	0.00001			Bing	0.00001	0.15237	0.00001	0.789441	0.00001	0.058159
	Star	0.811965	0.107306	0.080719	0.00001			Star	0.725223	0.152122	0.029491	0.085455	0.007708			Star	0.024521	0.145259	0.08464	0.707085	0.00064	0.037856
	Sam	0.846653	0.086629	0.057628	0.00909			Sam	0.710492	0.217264	0.002723	0.046968	0.022553			Sam	0.00001	0.178896	0.032268	0.689039	0.00001	0.099778
	Skeena	0.99997	0.00001	0.00001	0.00001			Skeena	0.688575	0.311395	0.00001	0.00001	0.00001			Skeena	0.00001	0.330634	0.00001	0.669326	0.00001	0.00001
	Ulster	0.706849	0.177212	0.115929	0.00001			Ulster	0.671714	0.08506	0.116302	0.126913	0.00001			Ulster	0.094115	0.088564	0.135824	0.666877	0.00001	0.01461
	Hedelfinger	0.635172	0.227913	0.062421	0.074494			Hedelfinger	0.732538	0.00001	0.098038	0.063835	0.105579			Hedelfinger	0.00001	0.00001	0.025598	0.668971	0.012879	0.292532
	Bianco_n1	0.627207	0.372773	0.00001	0.00001			Bianco_n1	0.707706	0.00001	0.292264	0.00001	0.00001			Bianco_n1	0.306443	0.00001	0.00001	0.693517	0.00001	0.00001
	Bella_Italia	0.656404	0.223361	0.060669	0.059566			Bella_Italia	0.762126	0.00001	0.075286	0.065038	0.09754			Bella_Italia	0.00001	0.00001	0.014388	0.689269	0.00001	0.296313
	Enrica	0.651218	0.325871	0.00001	0.022902			Enrica	0.728194	0.00001	0.220901	0.00001	0.050885			Enrica	0.00001	0.00001	0.00001	0.660081	0.00001	0.339879
	Lucrezia	0.590646	0.368284	0.04106	0.00001			Lucrezia	0.696285	0.00001	0.267934	0.020743	0.015029			Lucrezia	0.064108	0.00001	0.031344	0.648277	0.00001	0.256251
SUB-POP 4A	Cristalina	0.906334	0.00001	0.093646	0.00001			Cristalina	0.558986	0.356065	0.00001	0.084929	0.00001			Cristalina	0.00001	0.372182	0.084127	0.543662	0.00001	0.00001
	Sunburst	0.99997	0.00001	0.00001	0.00001			Sunburst	0.529407	0.470563	0.00001	0.00001	0.00001			Sunburst	0.00001	0.48866	0.00001	0.5113	0.00001	0.00001
	Kavics	0.637804	0.213858	0.129467	0.018871			Kavics	0.653595	0.059968	0.130865	0.121723	0.033849			Kavics	0.05186	0.05037	0.114833	0.628814	0.015082	0.139042
	Early_Magyar	0.600602	0.267547	0.090455	0.041396			Early_Magyar	0.617964	0.020729	0.218357	0.086683	0.056267			Early_Magyar	0.165056	0.004999	0.088284	0.626581	0.056718	0.058363
	Giulietta	0.638089	0.361891	0.00001	0.00001			Giulietta	0.631876	0.048593	0.287512	0.00001	0.032009			Giulietta	0.047805	0.033793	0.00001	0.602964	0.004079	0.31135
	Chelan	0.501521	0.122037	0.112652	0.26379			Chelan	0.452135	0.054888	0.096557	0.116015	0.280405			Chelan	0.025341	0.055138	0.11793	0.434797	0.260735	0.106059
	Lory_Bloom	0.644305	0.182444	0.173241	0.00001			Lory_Bloom	0.416054	0.335402	0.087403	0.161131	0.00001			Lory_Bloom	0.00001	0.278825	0.135686	0.357623	0.00001	0.227847
	Vanda	0.526872	0.093163	0.30157	0.078395			Vanda	0.00001	0.598102	0.099639	0.272204	0.030045			Vanda	0.00001	0.543468	0.216252	0.00001	0.00001	0.24025
	Lory_Strong	0.334157	0.20061	0.06965	0.395583			Lory_Strong	0.00001	0.476676	0.127993	0.020304	0.375017			Lory_Strong	0.00001	0.375092	0.00001	0.00001	0.253046	0.371832
	Feu_5	0.273019	0.218647	0.131477	0.376857			Feu_5	0.00001	0.437417	0.130344	0.082212	0.350018			Feu_5	0.00001	0.35697	0.066882	0.00001	0.274159	0.301969
	Katalin	0.288502	0.12706	0.54879	0.035648			Katalin	0.35556	0.00001	0.034642	0.552169	0.057619			Katalin	0.00001	0.00001	0.545163	0.34133	0.041839	0.071647
	Linda	0.272573	0.117305	0.560451	0.049671			Linda	0.363728	0.00001	0.013912	0.551943	0.070407			Linda	0.00001	0.00001	0.541453	0.343666	0.048031	0.06683
	Regina	0.219917	0.25433	0.483502	0.04225			Regina	0.152851	0.099057	0.222853	0.481697	0.043542			Regina	0.142309	0.097072	0.484531	0.149856	0.034332	0.0919
	Black_Giant	0.404301	0.365735	0.099835	0.130129			Black_Giant	0.189467	0.269096	0.330982	0.094551	0.115904			Black_Giant	0.311527	0.248978	0.09344	0.193868	0.114042	0.038145
	Nero_gustarico	0.240426	0.359994	0.205311	0.194269			Nero_gustarico	0.146581	0.132164	0.328444	0.20048	0.192331			Nero_gustarico	0.182463	0.113621	0.200253	0.154615	0.169847	0.179201
SUB-POP 4B	Badacsony	0.00001	0.00001	0.99997	0.00001		SUB-POP 5C	Badacsony	0.00001	0.00001	0.00001	0.99996	0.00001		SUB-POP 6C	Badacsony	0.00001	0.00001	0.99995	0.00001	0.00001	0.00001
	Belge	0.00001	0.00001	0.99997	0.00001			Belge	0.00001	0.00001	0.00001	0.99996	0.00001			Belge	0.00001	0.00001	0.99995	0.00001	0.00001	0.00001
	Ferrovia	0.00001	0.00001	0.99997	0.00001			Ferrovia	0.00001	0.00001	0.00001	0.99996	0.00001			Ferrovia	0.00001	0.00001	0.99995	0.00001	0.00001	0.00001
	Ferrovia_Spur	0.00001	0.00001	0.99997	0.00001			Ferrovia_Spur	0.00001	0.00001	0.00001	0.99996	0.00001			Ferrovia_Spur	0.00001	0.00001	0.99995	0.00001	0.00001	0.00001
	Gégé	0.00001	0.00001	0.99997	0.00001			Gégé	0.00001	0.00001	0.00001	0.99996	0.00001			Gégé	0.00001	0.00001	0.99995	0.00001	0.00001	0.00001
	Germersdorfer_Orias_3	0.00001	0.00001	0.99997	0.00001			Germersdorfer_Orias_3	0.00001	0.00001	0.00001	0.99996	0.00001			Germersdorfer_Orias_3	0.00001	0.00001	0.99995	0.00001	0.00001	0.00001
	Giapponese	0.00001	0.00001	0.99997	0.00001			Giapponese	0.00001	0.00001	0.00001	0.99996	0.00001			Giapponese	0.00001	0.00001	0.99995	0.00001	0.00001	0.00001
	Krupnoplodnaja	0.00001	0.00001	0.99997	0.00001			Krupnoplodnaja	0.00001	0.00001	0.00001	0.99996	0.00001			Krupnoplodnaja	0.00001	0.00001	0.99995	0.00001	0.00001	0.00001
	Noire_de_Meched	0.00001	0.00001	0.99997	0.00001			Noire_de_Meched	0.00001	0.00001	0.00001	0.99996	0.00001			Noire_de_Meched	0.00001	0.00001	0.99995	0.00001	0.00001	0.00001
	Schneiders	0.00001	0.00001	0.99997	0.00001			Schneiders	0.00001	0.00001	0.00001	0.99996	0.00001			Schneiders	0.00001	0.00001	0.99995	0.00001	0.00001	0.00001
	Germersdorfer	0.00001	0.00001	0.99997	0.00001			Germersdorfer	0.00001	0.00001	0.00001	0.99996	0.00001			Germersdorfer	0.00001	0.00001	0.99995	0.00001	0.00001	0.00001
	Maiatico_zucchero_e_cannella	0.00001	0.00001	0.99997	0.00001			Maiatico_zucchero_e_cannella	0.00001	0.00001	0.00001	0.99996	0.00001			Maiatico_zucchero_e_cannella	0.00001	0.00001	0.99995	0.00001	0.00001	0.00001
	Margit	0.278131	0.100273	0.585394	0.036202			Margit	0.235631	0.057845	0.074152	0.588767	0.043605			Margit	0.08271	0.061263	0.586724	0.228121	0.041172	0.00001
SUB-POP 4C	Burlat	0.00001	0.00001	0.00001	0.99997		SUB-POP 5D	Burlat	0.00001	0.00001	0.00001	0.00001	0.99996		SUB-POP 6D	Burlat	0.00001	0.00001	0.00001	0.00001	0.99995	0.00001
	Burlat_C1	0.00001	0.00001	0.00001	0.99997			Burlat_C1	0.00001	0.00001	0.00001	0.00001	0.99996			Burlat_C1	0.00001	0.00001	0.00001	0.00001	0.99995	0.00001
	Burlat_Fr	0.00001	0.00001	0.00001	0.99997			Burlat_Fr	0.00001	0.00001	0.00001	0.00001	0.99996			Burlat_Fr	0.00001	0.00001	0.00001	0.00001	0.99995	0.00001
	Maiatica_primitiva_Sangineto1	0.000013	0.00001	0.00001	0.999967			Maiatica_primitiva_Sangineto1	0.00001	0.00001	0.00001	0.00001	0.99996			Maiatica_primitiva_Sangineto1	0.00001	0.00001	0.00001	0.00001	0.99995	0.00001
	Maiatico_primitivo	0.000016	0.00001	0.00001	0.999964			Maiatico_primitivo	0.00001	0.00001	0.00001	0.00001	0.99996			Maiatico_primitivo	0.00001	0.00001	0.00001	0.00001	0.99995	0.00001
	Durone_cori 1	0.00001	0.00001	0.00001	0.99997			Durone_cori 1	0.00001	0.00001	0.00001	0.00001	0.99996			Durone_cori 1	0.00001	0.00001	0.00001	0.00001	0.99995	0.00001
	Durone_locale	0.00001	0.00001	0.00001	0.99997			Durone_locale	0.00001	0.00001	0.00001	0.00001	0.99996			Durone_locale	0.00001	0.00001	0.00001	0.00001	0.99995	0.00001
	Maiatica_carmaigna	0.00001	0.00001	0.00001	0.99997			Maiatica_carmaigna	0.00001	0.00001	0.00001	0.00001	0.99996			Maiatica_carmaigna	0.00001	0.00001	0.00001	0.00001	0.99995	0.00001
	Tardivo_di_Castelluccio_B	0.00001	0.00001	0.00001	0.99997			Tardivo_di_Castelluccio_B	0.00001	0.00001	0.00001	0.00001	0.99996			Tardivo_di_Castelluccio_B	0.00001	0.00001	0.00001	0.00001	0.99995	0.00001
	Moreau	0.005457	0.275956	0.072329	0.646258			Moreau	0.005556	0.01658	0.259224	0.068725	0.649914			Moreau	0.070403	0.008296	0.069896	0.009665	0.585741	0.255998
	Sweet_Early	0.357082	0.00001	0.00001	0.642898			Sweet_Early	0.00001	0.451327	0.00001	0.00001	0.548643			Sweet_Early	0.00001	0.433057	0.00001	0.00001	0.566903	0.00001
	Cashmere	0.497364	0.00001	0.00001	0.502616			Cashmere	0.484689	0.00001	0.00001	0.00001	0.515281			Cashmere	0.00001	0.00001	0.00001	0.48085	0.51911	0.00001
	Tieton	0.525057	0.00001	0.00001	0.474923			Tieton	0.486361	0.00001	0.00001	0.00001	0.513609			Tieton	0.00001	0.00001	0.00001	0.482045	0.517915	0.00001
	Early_Star	0.491728	0.00001	0.008417	0.499845			Early_Star	0.492042	0.00001	0.00001	0.00001	0.507928			Early_Star	0.00001	0.00001	0.00001	0.48894	0.51102	0.00001
	Vigred	0.345578	0.080561	0.06422	0.509641			Vigred	0.325918	0.035633	0.043539	0.064684	0.530226			Vigred	0.00001	0.020063	0.049231	0.305813	0.469096	0.155786
	Early_Lory	0.298297	0.052876	0.116437	0.532389			Early_Lory	0.00001	0.411179	0.00001	0.086607	0.502194			Early_Lory	0.00001	0.34723	0.072606	0.00001	0.440126	0.140018
	Late_Lory	0.322207	0.059151	0.068069	0.550574			Late_Lory	0.00001	0.45151	0.00001	0.018949	0.529521			Late_Lory	0.00001	0.372068	0.00001	0.00001	0.439022	0.18888
	Big_Lory	0.326646	0.072227	0.048136	0.552991			Big_Lory	0.00001	0.465223	0.00001	0.00001	0.534747			Big_Lory	0.00001	0.368868	0.00001	0.00001	0.430835	0.200267
	Brooks	0.473796	0.00001	0.00001	0.526184			Brooks	0.00001	0.508555	0.00001	0.00001	0.491415			Brooks	0.00001	0.50691	0.00001	0.00001	0.49305	0.00001
	Grace_Star	0.611481	0.00001	0.00001	0.388499			Grace_Star	0.354921	0.263513	0.00001	0.00001	0.381546			Grace_Star	0.00001	0.287143	0.00001	0.334839	0.377988	0.00001
	Black_Star	0.552743	0.00001	0.00001	0.447237			Black_Star	0.248325	0.312576	0.00001	0.00001	0.439079			Black_Star	0.00001	0.332974	0.00001	0.233635	0.43336	0.00001
SUB-POP 4D	Durone_compatto_Vignola	0.00001	0.792825	0.00001	0.207155		SUB-POP 5E	Durone_compatto_Vignola	0.084637	0.00001	0.692969	0.00001	0.222374		SUB-POP 6E	Durone_compatto_Vignola	0.00001	0.00001	0.00001	0.00001	0.00001	0.99995
	Nero_II_CL_90	0.00001	0.792094	0.00001	0.207886			Nero_II_CL_90	0.034869	0.00001	0.74509	0.00001	0.220021			Nero_II_CL_90	0.00001	0.00001	0.00001	0.00001	0.00001	0.99995
	Durone_tenero	0.00001	0.810153	0.00001	0.189827			Durone_tenero	0.046001	0.00001	0.754328	0.00001	0.199651			Durone_tenero	0.00001	0.00001	0.00001	0.00001	0.00001	0.99995
	Mora_di Cazzano_sel_40	0.129023	0.762149	0.006788	0.10204			Mora_di Cazzano_sel_40	0.176063	0.007941	0.686077	0.004603	0.125316			Mora_di Cazzano_sel_40	0.10888	0.01628	0.00001	0.141493	0.014873	0.718464
	Forli	0.073577	0.71731	0.010914	0.198199			Forli	0.00001	0.124008	0.678507	0.004276	0.193199			Forli	0.143273	0.083127	0.00001	0.00001	0.077392	0.696188
	Hartland	0.340571	0.429824	0.068997	0.160607			Hartland	0.108152	0.303028	0.373376	0.061037	0.154406			Hartland	0.00001	0.242586	0.002234	0.046897	0.00001	0.708263
	Elisa	0.118797	0.559919	0.00001	0.321274			Elisa	0.151049	0.030509	0.48071	0.00001	0.337722			Elisa	0.00001	0.011231	0.00001	0.100902	0.207038	0.680809
	Roma	0.081436	0.390737	0.027311	0.500516			Roma	0.062904	0.045316	0.352958	0.026037	0.512785			Roma	0.00001	0.014016	0.00106	0.006128	0.349383	0.629403
	Duroncino_di_Alberobello	0.117114	0.642414	0.116847	0.123624			Duroncino_di_Alberobello	0.096861	0.06218	0.588073	0.116456	0.136431			Duroncino_di_Alberobello	0.10715	0.045129	0.096074	0.090186	0.0469	0.614561
	Kordia	0.00001	0.345662	0.5433	0.111028			Kordia	0.00001	0.023276	0.312192	0.544896	0.119626			Kordia	0.00001	0.00001	0.447179	0.00001	0.00001	0.552781
	Techlovan	0.00001	0.363502	0.53196	0.104528			Techlovan	0.00001	0.003599	0.342178	0.538768	0.115446			Techlovan	0.00001	0.00001	0.457536	0.00001	0.00001	0.542424
	Vesseaux	0.086915	0.606486	0.063427	0.243172			Vesseaux	0.00001	0.117834	0.580221	0.055294	0.24664			Vesseaux	0.149145	0.090419	0.056492	0.00908	0.164791	0.530072
	Durone_antico	0.00001	0.396913	0.510398	0.092679			Durone_antico	0.00001	0.00001	0.383075	0.517586	0.099319			Durone_antico	0.00001	0.00001	0.475342	0.00001	0.00001	0.524618
	Magda	0.251485	0.494173	0.018557	0.235785			Magda	0.262261	0.020495	0.439303	0.02087	0.257071			Magda	0.043711	0.004169	0.023203	0.241811	0.163307	0.523799
	Adriana	0.308475	0.547002	0.093691	0.050833			Adriana	0.223032	0.14077	0.48264	0.091828	0.06173			Adriana	0.095849	0.117151	0.089706	0.205133	0.008582	0.483579
	Blaze_Star	0.625234	0.324364	0.00001	0.050393			Blaze_Star	0.263554	0.410293	0.277912	0.00001	0.048231			Blaze_Star	0.00001	0.37413	0.00001	0.17079	0.00001	0.45505
	Giorgia	0.299867	0.483727	0.130514	0.085892			Giorgia	0.209596	0.137351	0.424445	0.13099	0.097618			Giorgia	0.089839	0.116727	0.120648	0.193744	0.038063	0.440979
	Primulat	0.246017	0.369297	0.034982	0.349704			Primulat	0.052265	0.24633	0.3369	0.027818	0.336687			Primulat	0.055782	0.219699	0.016615	0.017972	0.251839	0.438093
SUB-POP 4D	Sandra_Precoce	0.117317	0.745224	0.012148	0.125311			Sandra_Precoce	0.202189	0.00001	0.658233	0.00001	0.139559			Sandra_Precoce	0.281473	0.00001	0.00001	0.178279	0.082961	0.457266
	Tardivo_di_Castelluccio_A	0.00001	0.909213	0.052376	0.0384		SUB-POP 5E	Tardivo_di_Castelluccio_A	0.00001	0.00001	0.898196	0.057069	0.044715			Tardivo_di_Castelluccio_A	0.452125	0.00001	0.054186	0.00001	0.008825	0.484843
	Malizia	0.168283	0.764835	0.054472	0.01241			Malizia	0.090573	0.120591	0.729522	0.050857	0.008457			Malizia	0.369641	0.091653	0.047332	0.085118	0.00001	0.406246
	Del_Monte_Falsa	0.00001	0.964013	0.024457	0.01152			Del_Monte_Falsa	0.00001	0.00001	0.943319	0.031411	0.02525			Del_Monte_Falsa	0.329985	0.00001	0.012044	0.00001	0.00001	0.657941
	Del_Monte	0.00001	0.938567	0.044651	0.016772			Del_Monte	0.00001	0.001419	0.919081	0.050809	0.028681			Del_Monte	0.33577	0.00001	0.030063	0.00001	0.00001	0.634137
	Durone_a_melone	0.00001	0.99997	0.00001	0.00001			Durone_a_melone	0.02887	0.00001	0.9711	0.00001	0.00001			Durone_a_melone	0.432227	0.00001	0.00001	0.00001	0.00001	0.567733
	Malizia_Falsa	0.178575	0.754232	0.067183	0.00001			Malizia_Falsa	0.131531	0.087051	0.711332	0.06533	0.004756			Malizia_Falsa	0.246572	0.063596	0.063993	0.122303	0.00001	0.503526
	Bertiello	0.00001	0.990391	0.009589	0.00001			Bertiello	0.00001	0.027767	0.965877	0.006336	0.00001			Bertiello	0.475059	0.018134	0.006941	0.00001	0.00001	0.499845
	Molfetta	0.041567	0.927086	0.026835	0.004511			Molfetta	0.061776	0.015598	0.88309	0.02756	0.011977			Molfetta	0.404423	0.004437	0.025831	0.085523	0.00001	0.479776
	Della_Recca	0.00001	0.99997	0.00001	0.00001			Della_Recca	0.00001	0.028301	0.971669	0.00001	0.00001		SUB-POP 6F	Della_Recca	0.675486	0.001361	0.00001	0.00001	0.00001	0.323123
	A_core_n5	0.00001	0.99975	0.00001	0.00023			A_core_n5	0.00001	0.00001	0.99996	0.00001	0.00001			A_core_n5	0.99995	0.00001	0.00001	0.00001	0.00001	0.00001
	Amarella_di_Rivello_n6	0.00001	0.972317	0.00001	0.027663			Amarella_di_Rivello_n6	0.00001	0.05614	0.94383	0.00001	0.00001			Amarella_di_Rivello_n6	0.99995	0.00001	0.00001	0.00001	0.00001	0.00001
	Nero_tufigno	0.00001	0.99997	0.00001	0.00001			Nero_tufigno	0.00001	0.00001	0.99996	0.00001	0.00001			Nero_tufigno	0.99995	0.00001	0.00001	0.00001	0.00001	0.00001
	Maiatico_n2	0.00001	0.99997	0.00001	0.00001			Maiatico_n2	0.00001	0.00001	0.99996	0.00001	0.00001			Maiatico_n2	0.99995	0.00001	0.00001	0.00001	0.00001	0.00001
	Napoletano_tardivo	0.00001	0.99997	0.00001	0.00001			Napoletano_tardivo	0.00001	0.00001	0.99996	0.00001	0.00001			Napoletano_tardivo	0.999942	0.00001	0.00001	0.00001	0.000018	0.00001
	Nero_n3	0.00001	0.942122	0.016662	0.041205			Nero_n3	0.00001	0.091845	0.907573	0.00001	0.000562			Nero_n3	0.958325	0.041635	0.00001	0.00001	0.00001	0.00001
	Maiatica_gialla	0.00001	0.960415	0.00001	0.039565			Maiatica_gialla	0.00001	0.041871	0.936256	0.00001	0.021853			Maiatica_gialla	0.94354	0.00001	0.00001	0.00001	0.042411	0.014019
	Selvatico_salegna	0.00001	0.99997	0.00001	0.00001			Selvatico_salegna	0.017936	0.00001	0.982034	0.00001	0.00001			Selvatico_salegna	0.85109	0.00001	0.00001	0.00001	0.00001	0.14887
	Nero_nivura	0.00001	0.988748	0.00001	0.011232			Nero_nivura	0.00001	0.00001	0.999938	0.00001	0.000032			Nero_nivura	0.839114	0.00001	0.00001	0.00001	0.01512	0.145736
	Nero_locale_nera	0.00001	0.990627	0.00001	0.009353			Nero_locale_nera	0.00001	0.00001	0.997483	0.00001	0.002487			Nero_locale_nera	0.829693	0.00001	0.00001	0.00001	0.019836	0.150441
	Selvatico_nero	0.014632	0.973223	0.00001	0.012135			Selvatico_nero	0.048236	0.00001	0.940441	0.00001	0.011303			Selvatico_nero	0.813554	0.00001	0.00001	0.041886	0.036562	0.107978
	Nero_nero antico	0.00001	0.990064	0.00001	0.009916			Nero_nero antico	0.00001	0.00001	0.99996	0.00001	0.00001			Nero_nero antico	0.689406	0.00001	0.00001	0.00001	0.00001	0.310554
	Selvatico_del_Comune	0.0245	0.972252	0.00001	0.003238			Selvatico_del_Comune	0.058311	0.00001	0.931925	0.00001	0.009744			Selvatico_del_Comune	0.670451	0.00001	0.00001	0.074708	0.008113	0.246707
	Mussuta	0.00001	0.981739	0.00001	0.018241			Mussuta	0.044864	0.00001	0.935602	0.00001	0.019515			Mussuta	0.617047	0.00001	0.00001	0.040152	0.00001	0.342771
	Maiatica_muoddo	0.00001	0.982508	0.017472	0.00001			Maiatica_muoddo	0.00001	0.044049	0.948825	0.007106	0.00001			Maiatica_muoddo	0.614448	0.042009	0.016095	0.00001	0.00001	0.327427
	Zucchero_e_cannella_n4	0.015213	0.969794	0.014983	0.00001			Zucchero_e_cannella_n4	0.012828	0.025506	0.953927	0.007729	0.00001			Zucchero_e_cannella_n4	0.566909	0.0104	0.010733	0.03273	0.00001	0.379218
	Maiatico_primitivo_serra	0.033381	0.883872	0.07742	0.005327			Maiatico_primitivo_serra	0.00001	0.100273	0.847105	0.052602	0.00001			Maiatico_primitivo_serra	0.541057	0.088315	0.061659	0.00001	0.00001	0.308949
	Maiatica_giallina	0.116039	0.858253	0.008049	0.017659			Maiatica_giallina	0.012823	0.157018	0.829959	0.00019	0.00001			Maiatica_giallina	0.494063	0.113153	0.00001	0.012373	0.00001	0.380391
	Melanzana	0.00001	0.91508	0.064073	0.020838			Melanzana	0.00001	0.075128	0.881593	0.04069	0.00258			Melanzana	0.468082	0.051623	0.027887	0.00001	0.00001	0.452388
	Bianco_di_Rivello_n7	0.265313	0.547702	0.10434	0.082644			Bianco_di_Rivello_n7	0.074889	0.246288	0.533067	0.093037	0.052719			Bianco_di_Rivello_n7	0.578471	0.188469	0.091383	0.091766	0.0499	0.00001
	Maiatica_1_primitivo	0.148641	0.459034	0.163243	0.229082			Maiatica_1_primitivo	0.021474	0.176927	0.461832	0.151884	0.187884			Maiatica_1_primitivo	0.49975	0.114649	0.146696	0.051534	0.187361	0.00001
	Maiatica_bianca_fragolina	0.319054	0.50749	0.119479	0.053977			Maiatica_bianca_fragolina	0.167116	0.189927	0.477565	0.113894	0.051497			Maiatica_bianca_fragolina	0.402355	0.175999	0.118578	0.176998	0.044841	0.081228

## Sheet: TableS5
Supplementary Table S5. Identity-by-state allele-sharing values for pairs of sweet cherry varieties. Only values >0.980 are shown.
ID genotype 1	ID genotype 2	IBS value				GROUPS	# genotypes
Durone cori 1	Durone locale	0.992130				Durone cori 1; Durone locale; Maiatica primitiva Sangineto 1	3
Del Monte	Del Monte Falsa	0.991344				Del Monte; Del Monte Falsa	2
Ferrovia spur	Gégé	0.990465				Ferrovia spur; Gégé	2
Maiatica primitiva Sangineto 1	Durone locale	0.990117
Maiatica primitiva Sangineto 1	Durone cori 1	0.989628				Badacsony; Ferrovia spur; Maiatico zucchero e cannella; Giapponese; Krupnoplodnaja; Ferrovia; Gégé; Noire de Meched; Germersdorfer Orias 3; Belge; Schneiders; Germersdorfer	12
Ferrovia	Maiatico zucchero e cannella	0.989371				Burlat Fr.; Tardivo di Castelluccio B; Maiatica carmaigna; Burlat C1	4
Ferrovia spur	Maiatico zucchero e cannella	0.988070				Maiatica primitiva Sangineto 1; Durone cori 1; Maiatico primitivo; Durone locale	4
Ferrovia spur	Germersdorfer Orias 3	0.987851				Early Van Compact; Van; Lala Star	3
Ferrovia	Ferrovia spur	0.987608				Durone compatto Vignola; Durone tenero; Nero II CL 90	3
Ferrovia	Gégé	0.987523				Kordia;Techlovan; Durone antico	3
Gégé	Maiatico zucchero e cannella	0.987314				Nero locale nera; Nero nivura	2
Gégé	Germersdorfer Orias 3	0.987198				Nero tufigno; Maiatico n. 2	2
Durone compatto Vignola	Ciliegio durone tenero	0.986956				Garnet; Isabella	2
Samba	Santina	0.986762				Katalin; Linda	2
Ferrovia spur	Noire de Meched	0.986757				Limone; Napoleon	2
Schneiders	Germersdorfer	0.986663				Molfetta; Zucchero e cannella n. 4	2
Belge	Ferrovia spur	0.986446				Samba; Santina	2
Gégé	Noire de Meched	0.986086
Germersdorfer Orias 3	Noire de Meched	0.986082
Germersdorfer Orias 3	Maiatico zucchero e cannella	0.986028
Badacsony	Belge	0.985974
Nero II CL 90	Durone tenero	0.985787
Badacsony	Gégé	0.985583
Garnet	Isabella	0.985523
Badacsony	Maiatico zucchero e cannella	0.985495
Belge	Maiatico zucchero e cannella	0.985463
Maiatica carmaigna	Tardivo di Castelluccio B	0.985365
Badacsony	Ferrovia spur	0.985263
Nero locale nera	Nero nivura	0.985222
Belge	Gégé	0.985129
Belge	Germersdorfer Orias 3	0.985051
Durone compatto Vignola	Nero II CL 90	0.985028
Noire de Meched	Maiatico zucchero e cannella	0.984999
Belge	Noire de Meched	0.984869
Badacsony	Germersdorfer Orias 3	0.984862
Burlat Fr.	Tardivo di Castelluccio B	0.984764
Ferrovia	Germersdorfer Orias 3	0.984564
Badacsony	Noire de Meched	0.984517
Krupnoplodnaja	Noire de Meched	0.984283
Burlat Fr.	Maiatica carmaigna	0.984032
Belge	Giapponese	0.983835
Badacsony	Giapponese	0.983726
Ferrovia spur	Krupnoplodnaja	0.983721
Belge	Ferrovia	0.983635
Ferrovia	Noire de Meched	0.983425
Germersdorfer Orias 3	Giapponese	0.983368
Techlovan	Durone antico	0.983362
Germersdorfer Orias 3	Krupnoplodnaja	0.983356
Burlat C1	Burlat Fr.	0.983297
Giapponese	Maiatico zucchero e cannella	0.983097
Ferrovia spur	Giapponese	0.983018
Maiatica primitiva Sangineto 1	Maiatico primitivo	0.982776
Giapponese	Noire de Meched	0.982718
Badacsony	Ferrovia	0.982704
Maiatico primitivo	Durone locale	0.982664
Lala Star	Van	0.982600
Belge	Krupnoplodnaja	0.982589
Gégé	Krupnoplodnaja	0.982494
Limone	Napoleon	0.982491
Gégé	Giapponese	0.982259
Krupnoplodnaja	Maiatico zucchero e cannella	0.982212
Burlat	Burlat C1	0.982144
Burlat C1	Maiatica carmaigna	0.982121
Badacsony	Krupnoplodnaja	0.982057
Maiatico primitivo	Durone cori 1	0.982051
Burlat	Maiatica carmaigna	0.981756
Burlat C1	Tardivo di Castelluccio B	0.981734
Burlat	Burlat Fr.	0.981687
Ferrovia	Schneiders	0.981636
Nero tufigno	Maiatico n. 2	0.981422
Molfetta	Zucchero e cannella n. 4	0.981226
Burlat	Tardivo di Castelluccio B	0.981134
Early Van Compact	Van	0.981098
Kordia	Techlovan	0.980577
Ferrovia	Krupnoplodnaja	0.980477
Katalin	Linda	0.980384
Schneiders	Maiatico zucchero e cannella	0.980367
Early Van Compact	Lala Star	0.980346
Giapponese	Krupnoplodnaja	0.980289
